# Supplementary material for: XRN2 suppresses aberrant entry of tRNA trailers into argonaute in humans and Arabidopsis
Source: PLoS Genet. 2023 May 5;19(5):e1010755. doi: 10.1371/journal.pgen.1010755 (PMC10191329; doi:10.1371/journal.pgen.1010755)
Supplement: S1 Table — (XLSX) [file pgen.1010755.s004.xlsx]

## Sheet: SupplementalTable1
sRNA	gene	half-life (hrs)	class
AAAAGCTGGGTTGAGAGG	miR-320c-1-3p-miR-320d-1-3p-miR-320b-1-3p	12	miRNA
AAAAGCTGGGTTGAGAGGG	miR-320d-1-3p-miR-320d-2-3p-	12	miRNA
AAAAGCTGGGTTGAGAGGGC	miR-320b-1-3p-miR-320a-3p-miR-320b-2-3p	12	miRNA
AAAAGCTGGGTTGAGAGGGCG	miR-320b-1-3p-miR-320b-2-3p-	12	miRNA
AAAAGCTGGGTTGAGAGGGCGA	miR-320a-3p	12	miRNA
AAAAGCTGGGTTGAGAGGGCGAA	miR-320a-3p	12	miRNA
AAAAGCTGGGTTGAGAGGGCGAAA	miR-320a-3p	12	miRNA
AAAAGCTGGGTTGAGAGGGCGAAAA	miR-320a-3p	12	miRNA
AAAAGCTGGGTTGAGAGGGCGAAAT	miR-320a-3p	12	miRNA
AAAAGCTGGGTTGAGAGGGCGAAT	miR-320a-3p	12	miRNA
AAAAGCTGGGTTGAGAGGGCGAT	miR-320a-3p	12	miRNA
AAAAGCTGGGTTGAGAGGGCGT	miR-320a-3p	12	miRNA
AAAAGTAATTGTGGTTTTTGC	miR-548ay-5p	12	miRNA
AAAAGTAATTGTGGTTTTTGCC	miR-548d-5p	12	miRNA
AAAAGTACTTGCGGATTTTGCT	miR-548k	12	miRNA
AAACCGGGCGGAAACACCA	3p-CCA-tRF-from-tRNA-Val-AAC-1-2	10.1467	tRF
AAAGAATTCTCCTTTTGGGCT	miR-186-5p	12	miRNA
AAAGAATTCTCCTTTTGGGCTT	miR-186-5p	12	miRNA
AAAGCTGGGTTGAGAGGGCGA	miR-320a-3p	12	miRNA
AAAGCTGGGTTGAGAGGGCGAA	miR-320a-3p	12	miRNA
AAAGCTGGGTTGAGAGGGCGAAA	miR-320a-3p	12	miRNA
AAAGCTGGGTTGAGAGGGCGAAT	miR-320a-3p	12	miRNA
AAAGTGCTTACAGTGCAGGTAG	miR-106a-5p-miR-17-5p-	12	miRNA
AACAAATCACAGTCTGCCATA	miR-7-1-3p	12	miRNA
AACACCAGTCGATGGGCTGT	miR-21-3p	12	miRNA
AACACCAGTCGATGGGCTGTC	miR-21-3p	2.23392	miRNA
AACACCAGTCGATGGGCTGTCT	miR-21-3p	12	miRNA
AACATTCAACCTGTCGGTGAGTT	miR-181c-5p	12	miRNA
AACATTCAACCTGTCGGTGAGTTT	miR-181c-5p	12	miRNA
AACATTCAACGCTGTCGGT	miR-181a-2-5p-miR-181a-1-5p-	12	miRNA
AACATTCAACGCTGTCGGTG	miR-181a-2-5p-miR-181a-1-5p-	12	miRNA
AACATTCAACGCTGTCGGTGA	miR-181a-2-5p-miR-181a-1-5p-	12	miRNA
AACATTCAACGCTGTCGGTGAG	miR-181a-2-5p-miR-181a-1-5p-	12	miRNA
AACATTCAACGCTGTCGGTGAGA	miR-181a-2-5p-miR-181a-1-5p-	12	miRNA
AACATTCAACGCTGTCGGTGAGT	miR-181a-5p	12	miRNA
AACATTCAACGCTGTCGGTGAGTT	miR-181a-2-5p-miR-181a-1-5p-	12	miRNA
AACATTCAACGCTGTCGGTGAGTTT	miR-181a-2-5p-miR-181a-1-5p-	12	miRNA
AACATTCAACGCTGTCGGTGAGTTTT	miR-181a-2-5p-miR-181a-1-5p-	12	miRNA
AACATTCATTGCTGTCGGTG	miR-181b-1-5p-miR-181b-2-5p-	12	miRNA
AACATTCATTGCTGTCGGTGG	miR-181b-1-5p-miR-181b-2-5p-	12	miRNA
AACATTCATTGCTGTCGGTGGA	miR-181b-1-5p-miR-181b-2-5p-	12	miRNA
AACATTCATTGCTGTCGGTGGG	miR-181b-1-5p-miR-181b-2-5p-	12	miRNA
AACATTCATTGCTGTCGGTGGGA	miR-181b-1-5p-miR-181b-2-5p-	12	miRNA
AACATTCATTGCTGTCGGTGGGT	miR-181b-5p	12	miRNA
AACATTCATTGCTGTCGGTGGGTA	miR-181b-1-5p-miR-181b-2-5p-	12	miRNA
AACATTCATTGCTGTCGGTGGGTT	miR-181b-1-5p-miR-181b-2-5p-	12	miRNA
AACATTCATTGCTGTCGGTGGGTTA	miR-181b-1-5p-miR-181b-2-5p-	12	miRNA
AACATTCATTGCTGTCGGTGGGTTT	miR-181b-2-5p	12	miRNA
AACATTCATTGCTGTCGGTGGGTTTT	miR-181b-2-5p	12	miRNA
AACATTCATTGTTGTCGGTGGGT	miR-181d-5p	12	miRNA
AACATTCATTGTTGTCGGTGGGTT	miR-181d-5p	12	miRNA
AACCCGTAGATCCGAACT	miR-100-5p	12	miRNA
AACCCGTAGATCCGAACTTG	miR-100-5p	12	miRNA
AACCCGTAGATCCGAACTTGT	miR-100-5p	12	miRNA
AACCCGTAGATCCGAACTTGTG	miR-100-5p	12	miRNA
AACCCGTAGATCCGAACTTGTGA	miR-100-5p	12	miRNA
AACCCGTAGATCCGAACTTGTGT	miR-100-5p	12	miRNA
AACCCGTAGATCCGATCTTGTG	miR-99a-5p	12	miRNA
AACCGGGCAGAAGCACCA	3p-CCA-tRF-from-tRNA-Val-CAC-2-1	12	tRF
AACCGGGCGGAAACACC	3p-tRF-from-tRNA-Val-AAC-1-2	12	tRF
AACCGGGCGGAAACACCA	3p-CCA-tRF-from-tRNA-Val-AAC-1-2	12	tRF
AACGAGACTCTGGC	rRNA|SSU:LMBA01002099.643190.645047-(1379-1392)-rRNA|SSU:LMBD01003570.27772.29631	12	rRF
AACGGAATCCCAAAAGCAGCT	miR-191-5p	12	miRNA
AACGGAATCCCAAAAGCAGCTG	miR-191-5p	12	miRNA
AACGGAATCCCAAAAGCAGCTGT	miR-191-5p	12	miRNA
AACTGGCCTACAAAGTCCCAGT	miR-193a-3p	12	miRNA
AAGCTCGGTCTGAGGCCCCTCAGT	miR-423-3p	12	miRNA
AAGCTGCCAGTTGAAGAACTG	miR-22-3p	12	miRNA
AAGCTGCCAGTTGAAGAACTGT	miR-22-3p	12	miRNA
AAGCTGGGTTGAGAGGGCGAAA	miR-320a-3p	12	miRNA
AAGGAGCTCACAGTCTATTGAG	miR-28-5p	12	miRNA
AAGGAGCTCACAGTCTATTGAGT	miR-28-5p	12	miRNA
AAGGAGCTTACAATCTAGCTGG	miR-708-5p	12	miRNA
AAGGAGCTTACAATCTAGCTGGG	miR-708-5p	12	miRNA
AAGGAGCTTACAATCTAGCTGGGA	miR-708-5p	12	miRNA
AAGGAGCTTACAATCTAGCTGGGT	miR-708-5p	12	miRNA
AAGTGCTTACAGTGCAGGTAG	miR-106a-5p-miR-17-5p-	12	miRNA
AAGTTTCTCTGAACGTGTAGAGC	snoRNA|RF00012-ENSG00000212182.2-(45-67)-snoRNA|RF00012-ENSG00000221461.2	12	snoRNA
AATGACACGATCACTCCCGTTG	miR-425-5p	12	miRNA
AATGACACGATCACTCCCGTTGA	miR-425-5p	12	miRNA
AATGACACGATCACTCCCGTTGAG	miR-425-5p	12	miRNA
AATGACACGATCACTCCCGTTGAGT	miR-425-5p	12	miRNA
AATGACACGATCACTCCCGTTGAGTT	miR-425-5p	12	miRNA
AATGGCGCCACTAGGGTTGTGC	miR-652-3p	12	miRNA
AATGGCGCCACTAGGGTTGTGT	miR-652-3p	12	miRNA
AATTACTCTGAGACCT	snoRNA|SNORD45A-ENSG00000207241.1-(68-83)-snoRNA|SNORD45C-ENSG00000206620.1	12	snoRNA
AATTCTCGCCTGCC	misc-tRF-from-tRNA-Gly-GCC-1-5	2.78282	tRF
AATTCTCGCCTGCCAC	misc-tRF-from-tRNA-Gly-GCC-1-5	4.41282	tRF
AATTCTCGCCTGCCACG	misc-tRF-from-tRNA-Gly-GCC-1-5	2.95737	tRF
ACAAGTCAGGCTCTTGGGACCT	miR-125b-2-3p	12	miRNA
ACACCAGTCGATGGGCTGTCT	miR-21-3p	12	miRNA
ACAGTAGTCTGCACATTGGT	miR-199a-2-3p-miR-199b-3p-miR-199a-1-3p	12	miRNA
ACAGTAGTCTGCACATTGGTT	miR-199a-2-3p-miR-199b-3p-miR-199a-1-3p	12	miRNA
ACAGTAGTCTGCACATTGGTTA	miR-199b-3p	12	miRNA
ACAGTAGTCTGCACATTGGTTAA	miR-199a-2-3p-miR-199b-3p-miR-199a-1-3p	12	miRNA
ACATTCATTGCTGTCGGTGGGTT	miR-181b-1-5p-miR-181b-2-5p-	12	miRNA
ACCAATATTACTGTGCTGCTTT	miR-16-2-3p	12	miRNA
ACCAATATTACTGTGCTGCTTTA	miR-16-2-3p	12	miRNA
ACCACAGGGTAGAACCACGGAC	miR-140-3p	12	miRNA
ACCACAGGGTAGAACCACGGACT	miR-140-3p	12	miRNA
ACCACTGACCGTTGACTGTACC	miR-181a-2-3p	12	miRNA
ACCATCGACCGTTGAGTGGACC	miR-181c-3p	12	miRNA
ACCATCGACCGTTGATTGTACC	miR-181a-3p	7.28578	miRNA
ACCCCACTCCTGGTACCA	3p-CCA-tRF-from-tRNA-Leu-TAA-1-1	12	miRNA
ACCCCACTCTCGGTACCA	3p-CCA-tRF-from-tRNA-Leu-TAA-2-1	2.79023	tRF
ACCCTATCAATATTGTCTCTGC	miR-454-5p	12	miRNA
ACCCTATCAATATTGTCTCTGCT	miR-454-5p	12	miRNA
ACCCTGCTCGCTGCGCCA	3p-CCA-tRF-from-tRNA-Ser-TGA-1-1	8.29585	tRF
ACCCTGTAGATCCGAATTTG	miR-10a-5p	12	miRNA
ACCCTGTAGATCCGAATTTGTG	miR-10a-5p	12	miRNA
ACCGATCCCGGA	rRNA|LSU:LCYE01015036.15215.18592-(1099-1110)-rRNA|LSU:LDNV01005342.10.3308	6.32034	rRF
ACCGCCCGTCCCC	rRNA|SSU:LMBA01002099.643190.645047-(721-733)-rRNA|SSU:LMBD01003570.27772.29631	12	rRF
ACCGCCCGTCGCT	rRNA|SSU:LMBA01002099.643190.645047-(1696-1708)-rRNA|SSU:LMBD01003570.27772.29631	12	rRF
ACCGGGCAGAAGCAC	3p-tRF-from-tRNA-Val-CAC-2-1	12	tRF
ACCGGGCAGAAGCACC	3p-tRF-from-tRNA-Val-CAC-2-1	12	tRF
ACCGGGCAGAAGCACCA	3p-CCA-tRF-from-tRNA-Val-CAC-2-1	6.95472	tRF
ACCGGGCGGAAACAC	3p-tRF-from-tRNA-Val-AAC-1-2	12	tRF
ACCGGGCGGAAACACC	3p-tRF-from-tRNA-Val-AAC-1-2	12	tRF
ACCGGGCGGAAACACCA	3p-CCA-tRF-from-tRNA-Val-AAC-1-2	7.34909	tRF
ACCGGGTGCTGTAGGCT	rRNA|RNA5S1-ENSG00000199352.1-(103-119)-rRNA|RNA5S1-ENSG00000285166.1	12	rRF
ACCGTGGCTTTCGATTGTTACT	miR-132-5p	12	miRNA
ACCTCAGAAGGTCTCACTTTT	tRF-1-from-tRNA-Leu-TAG-3-1	0.2039	tRF
ACGAGACTCTGGC	rRNA|SSU:LMBA01002099.643190.645047-(1380-1392)-rRNA|SSU:LMBD01003570.27772.29631	12	rRF
ACGCGGGAGACC	misc-tRF-from-tRNA-Asp-GTC-2-4	3.48512	tRF
ACGCGGGAGGCCC	misc-tRF-from-tRNA-Gly-GCC-1-5	3.11704	tRF
ACGGGTTAGGCTCTTGGGAGCT	miR-125b-1-3p	0.933315	miRNA
ACGGGTTAGGCTCTTGGGAGT	miR-125b-1-3p	12	miRNA
ACGTTGGGCGCCA	3p-CCA-tRF-from-tRNA-Lys-CTT-2-3	12	tRF
ACTAGACTGAAGCTCCTTGAGG	miR-151a-3p	12	miRNA
ACTCGGCGTGGCGTCGGTCGTG	miR-1307-3p	12	miRNA
ACTCGGCGTGGCGTCGGTCGTGG	miR-1307-3p	12	miRNA
ACTCGGCGTGGCGTCGGTCGTGGT	miR-1307-3p	12	miRNA
ACTCGGCGTGGCGTCGGTCGTGT	miR-1307-3p	12	miRNA
ACTCTTTCCCTGTTGCACTACT	miR-130b-5p	12	miRNA
ACTGATTTCTTTTGGTGTTCAGAGT	miR-29a-5p	12	miRNA
ACTGCAGTGAAGGCACTTGTA	miR-17-3p	12	miRNA
ACTGCAGTGAAGGCACTTGTAGC	miR-17-3p	12	miRNA
ACTGCATTATGAGCACTTAAAGT	miR-20a-3p	12	miRNA
ACTGCCCCAGGTGCTGCTGGT	miR-324-3p	12	miRNA
ACTGGACTTGGAGTCAGAAGG	miR-378c-5p	12	miRNA
ACTGGACTTGGAGTCAGAAGGC	miR-378a-3p	12	miRNA
ACTGGACTTGGAGTCAGAAGGCA	miR-378a-3p	12	miRNA
ACTGGACTTGGAGTCAGAAGGCT	miR-378a-3p	12	miRNA
ACTGGCTCAGTTCAGCAGGAAC	miR-24-1-3p-miR-24-2-3p-	12	miRNA
AGACGATCAGATC	rRNA|SSU:LCYE01019644.3868.5713-(1041-1053)-	3.56862	rRF
AGAGATGATGACGAGTCTGACT	snoRNA|SNORD15A-ENSG00000206941.1-(10-31)-	3.53333	snoRNA
AGAGGTAGTAGGTTGCATAGT	let-7d-5p	12	miRNA
AGAGGTAGTAGGTTGCATAGTT	let-7d-5p	12	miRNA
AGAGGTAGTAGGTTGCATAGTTA	let-7d-5p	12	miRNA
AGAGGTAGTAGGTTGCATAGTTT	let-7d-5p	12	miRNA
AGAGTTGTCATGTGTCT	miR-214-5p	12	miRNA
AGCAGCACGTAAATATTGGCG	miR-16-1-5p-miR-16-2-5p-	12	miRNA
AGCAGCATTGTACAGGGCT	miR-107-3p-miR-103a-1-3p-miR-103a-2-3p	12	miRNA
AGCAGCATTGTACAGGGCTA	miR-107-3p-miR-103a-1-3p-miR-103a-2-3p	6.32267	miRNA
AGCAGCATTGTACAGGGCTAT	miR-107-3p-miR-103a-1-3p-miR-103a-2-3p	12	miRNA
AGCAGCATTGTACAGGGCTATC	miR-103a-1-3p-miR-103a-2-3p-	12	miRNA
AGCAGCATTGTACAGGGCTATCA	miR-107	12	miRNA
AGCAGCATTGTACAGGGCTATCAA	miR-107-3p	12	miRNA
AGCAGCATTGTACAGGGCTATCT	miR-107-3p	12	miRNA
AGCAGCATTGTACAGGGCTATG	miR-103a-1-3p-miR-103a-2-3p-	12	miRNA
AGCAGCATTGTACAGGGCTATGA	miR-103a-3p	12	miRNA
AGCAGCATTGTACAGGGCTATGAA	miR-103a-1-3p-miR-103a-2-3p-	12	miRNA
AGCAGCATTGTACAGGGCTATGAAA	miR-103a-2-3p	12	miRNA
AGCAGCATTGTACAGGGCTATGAAT	miR-103a-1-3p-miR-103a-2-3p-	12	miRNA
AGCAGCATTGTACAGGGCTATGAT	miR-103a-1-3p-miR-103a-2-3p-	12	miRNA
AGCAGCATTGTACAGGGCTATGT	miR-103a-1-3p-miR-103a-2-3p-	12	miRNA
AGCAGCATTGTACAGGGCTATT	miR-107-3p-miR-103a-1-3p-miR-103a-2-3p	12	miRNA
AGCGACGTCGCT	rRNA|LSU:LCYE01015036.15215.18592-(2853-2864)-rRNA|LSU:LDNV01005342.10.3308	11.9436	rRF
AGCGGTCGGCGTC	rRNA|SSU:LMBA01002099.643190.645047-(1418-1430)-rRNA|SSU:LMBD01003570.27772.29631	12	rRF
AGCGGTCGGCGTCC	rRNA|SSU:LMBA01002099.643190.645047-(1418-1431)-rRNA|SSU:LMBD01003570.27772.29631	12	rRF
AGCGGTCGGCGTCCC	rRNA|SSU:LMBA01002099.643190.645047-(1418-1432)-rRNA|SSU:LMBD01003570.27772.29631	12	rRF
AGCTACATCTGGCTAC	miR-222-3p	12	miRNA
AGCTACATCTGGCTACTGG	miR-222-3p	12	miRNA
AGCTACATCTGGCTACTGGG	miR-222-3p	12	miRNA
AGCTACATCTGGCTACTGGGT	miR-222-3p	12	miRNA
AGCTACATCTGGCTACTGGGTC	miR-222-3p	12	miRNA
AGCTACATCTGGCTACTGGGTCT	miR-222-3p	12	miRNA
AGCTACATCTGGCTACTGGGTCTC	miR-222-3p	12	miRNA
AGCTACATCTGGCTACTGGGTCTCA	miR-222-3p	12	miRNA
AGCTACATCTGGCTACTGGGTCTCC	miR-222-3p	12	miRNA
AGCTACATCTGGCTACTGGGTCTCT	miR-222-3p	12	miRNA
AGCTACATCTGGCTACTGGGTCTCTA	miR-222-3p	12	miRNA
AGCTACATCTGGCTACTGGGTCTCTT	miR-222-3p	12	miRNA
AGCTACATCTGGCTACTGGGTCTT	miR-222-3p	12	miRNA
AGCTACATTGTCTGC	miR-221-3p	9.44319	miRNA
AGCTACATTGTCTGCTGGG	miR-221-3p	12	miRNA
AGCTACATTGTCTGCTGGGT	miR-221-3p	12	miRNA
AGCTACATTGTCTGCTGGGTT	miR-221-3p	12	miRNA
AGCTACATTGTCTGCTGGGTTA	miR-221-3p	12	miRNA
AGCTACATTGTCTGCTGGGTTT	miR-221-3p	12	miRNA
AGCTACATTGTCTGCTGGGTTTA	miR-221-3p	12	miRNA
AGCTACATTGTCTGCTGGGTTTC	miR-221-3p	12	miRNA
AGCTACATTGTCTGCTGGGTTTCA	miR-221-3p	12	miRNA
AGCTACATTGTCTGCTGGGTTTCAA	miR-221-3p	12	miRNA
AGCTACATTGTCTGCTGGGTTTCAT	miR-221-3p	12	miRNA
AGCTACATTGTCTGCTGGGTTTCG	miR-221-3p	12	miRNA
AGCTACATTGTCTGCTGGGTTTCT	miR-221-3p	12	miRNA
AGCTACATTGTCTGCTGGGTTTT	miR-221-3p	12	miRNA
AGCTCGGTCTGAGGCCCCTCAG	miR-423-3p	12	miRNA
AGCTCGGTCTGAGGCCCCTCAGT	miR-423-3p	12	miRNA
AGCTCGGTCTGAGGCCCCTCAGTA	miR-423-3p	12	miRNA
AGCTCGGTCTGAGGCCCCTCAGTT	miR-423-3p	12	miRNA
AGCTCTCGCTGGCC	rRNA|LSU:LCYE01015036.15215.18592-(1235-1248)-rRNA|LSU:LDNV01005342.10.3308	12	rRF
AGCTTATCAGACTGATGTTGAC	miR-21-5p	12	miRNA
AGCTTATCAGACTGATGTTGACT	miR-21-5p	12	miRNA
AGGAAGCCCTGGAGGGGCTGGAGG	miR-671-5p	12	miRNA
AGGAAGCCCTGGAGGGGCTGGAGGT	miR-671-5p	12	miRNA
AGGAAGCCCTGGAGGGGCTGGAGT	miR-671-5p	12	miRNA
AGGAGATCCTGGGT	misc-tRF-from-tRNA-Thr-AGT-6-1	3.65221	tRF
AGGCAAGATGCTGGCATAG	miR-31-5p	12	miRNA
AGGCAAGATGCTGGCATAGC	miR-31-5p	12	miRNA
AGGCAAGATGCTGGCATAGCT	miR-31-5p	12	miRNA
AGGCAAGATGCTGGCATAGCTG	miR-31-5p	12	miRNA
AGGCAAGATGCTGGCATAGCTGA	miR-31-5p	12	miRNA
AGGCAAGATGCTGGCATAGCTGT	miR-31-5p	12	miRNA
AGGCAAGATGCTGGCATAGCTGTA	miR-31-5p	12	miRNA
AGGCAAGATGCTGGCATAGCTGTT	miR-31-5p	12	miRNA
AGGCAAGATGCTGGCATAGCTGTTT	miR-31-5p	12	miRNA
AGGCAAGATGCTGGCATAGCTT	miR-31-5p	12	miRNA
AGGCGGAGACTTGGGCAATTGCT	miR-25-5p	2.91847	miRNA
AGGCTGTGATGCTCTCCTGAGCCC	miR-7974	10.824	miRNA
AGGGACGGGACGCGGTGCAGTGT	miR-92b-5p	12	miRNA
AGGGACGGGACGCGGTGCAGTGTT	miR-92b-5p	11.3275	miRNA
AGGGACGGGACGCGGTGCAGTGTTT	miR-92b-5p	12	miRNA
AGGGCCCCCCCTCAATCCTGT	miR-296-5p	12	miRNA
AGGGCTTAGCTGCTTGTGAGC	miR-27a-5p	1.76084	miRNA
AGGGGGAAAGTTCTATAGTCC	miR-625-5p	12	miRNA
AGGGGGAAAGTTCTATAGTCCT	miR-625-5p	12	miRNA
AGGGGGAAAGTTCTATAGTCCTG	miR-625-5p	12	miRNA
AGGGTTGGGTGGAGGCTCTCC	miR-296-3p	12	miRNA
AGGGTTGGGTGGAGGCTCTCCT	miR-296-3p	12	miRNA
AGGTCGCGGGTT	misc-tRF-from-tRNA-Ile-AAT-2-1	1.77973	tRF
AGGTCGTGAGTT	misc_RNA|RF00019-ENSG00000238713.1-(12-23)-misc-tRF	2.09147	tRF
AGGTTGGGATCGGTTGCAATGC	miR-92a-1-5p	4.13901	miRNA
AGGTTGGGATCGGTTGCAATGCT	miR-92a-1-5p	0.930525	miRNA
AGTAATCCAGGATAGGCT	miR-26a-2-5p-miR-26a-1-5p-	12	miRNA
AGTCACGGCACCA	miR-4454-5p-miR-7975-3p-	12	miRNA
AGTCCCTGTTCGGGCGCCA	3p-CCA-tRF-from-tRNA-Lys-TTT-5-1	4.1396	tRF
AGTCCCTTCGTGGTCGCCA	3p-CCA-tRF-from-tRNA-Arg-TCG-3-1	2.37749	tRF
AGTGCAATAGTATTGTCAAAGCATT	miR-301a-3p	12	miRNA
AGTGCAATGATGAAAGGGCAT	miR-130b-3p	12	miRNA
AGTGGGTTATCAGAAC	misc_RNA|RF00019-ENSG00000199200.2-(16-31)-misc_RNA|RF00019-ENSG00000199357.1	12	NA
AGTGGGTTATCAGAACA	misc_RNA|RF00019-ENSG00000222649.1-(16-32)-	12	NA
AGTGGGTTATCAGAACT	misc_RNA|RF00019-ENSG00000199200.2-(16-32)-misc_RNA|RF00019-ENSG00000199357.1	12	NA
AGTGGTTAGGATTCGGC	misc-tRF-from-tRNA-Glu-CTC-1-2	2.43549	tRF
AGTGGTTAGGATTCGGCGC	misc-tRF-from-tRNA-Glu-CTC-1-2	3.0327	tRF
AGTGGTTAGGATTCGGCGCT	misc-tRF-from-tRNA-Glu-CTC-1-2	1.59752	tRF
AGTGTGCGGAAATGCTTCTGCT	miR-147b-3p	12	miRNA
AGTTCTACAGTA	miR-3168-5p	5.56134	miRNA
AGTTCTACAGTC	miR-3168-5p	4.04646	miRNA
AGTTCTACAGTCA	miR-3168-5p	3.81658	miRNA
AGTTCTACAGTCC	miR-3168-5p	2.56698	miRNA
AGTTCTTCAGTGGCAAGCTTT	miR-22-5p	12	miRNA
AGTTCTTCAGTGGCAAGCTTTA	miR-22-5p	12	miRNA
AGTTTTGCAGGTTTGCATCCAGC	miR-19b-1-5p	12	miRNA
ATAAAGCTAGATAACCGAAAGT	miR-9-3p	12	miRNA
ATACCGGGTGCTGTAGGCT	rRNA|RNA5S1-ENSG00000199352.1-(101-119)-rRNA|RNA5S1-ENSG00000285166.1	10.8019	rRF
ATATAATACAACCTGCTAAGT	miR-374b-5p	12	miRNA
ATATAATACAACCTGCTAAGTG	miR-374b-5p	12	miRNA
ATATAATACAACCTGCTAAGTGT	miR-374b-5p	12	miRNA
ATATTGCACTCGTCCCGGCCTCC	miR-92b-3p	12	miRNA
ATATTGCACTCGTCCCGGCCTCCT	miR-92b-3p	12	miRNA
ATCAACAGACATTAATTGGGCGC	miR-421	12	miRNA
ATCAACAGACATTAATTGGGCGT	miR-421-3p	12	miRNA
ATCAAGGATCTTAAACTTTGCC	miR-561-5p	12	miRNA
ATCACATTGCCAGGGA	miR-23b-3p-miR-23a-3p-	12	miRNA
ATCACATTGCCAGGGATT	miR-23b-3p-miR-23a-3p-	12	miRNA
ATCACATTGCCAGGGATTACC	miR-23b-3p	12	miRNA
ATCACATTGCCAGGGATTACCA	miR-23b-3p	12	miRNA
ATCACATTGCCAGGGATTACCAC	miR-23b-3p	12	miRNA
ATCACATTGCCAGGGATTACCACT	miR-23b-3p	12	miRNA
ATCACATTGCCAGGGATTT	miR-23a-3p	12	miRNA
ATCACATTGCCAGGGATTTC	miR-23a-3p	12	miRNA
ATCACATTGCCAGGGATTTCC	miR-23a-3p	12	miRNA
ATCACATTGCCAGGGATTTCCA	miR-23a-3p	12	miRNA
ATCACATTGCCAGGGATTTCCAA	miR-23a-3p	12	miRNA
ATCACATTGCCAGGGATTTCCAAA	miR-23a-3p	12	miRNA
ATCACATTGCCAGGGATTTCCAAC	miR-23a-3p	12	miRNA
ATCACATTGCCAGGGATTTCCAAT	miR-23a-3p	12	miRNA
ATCACATTGCCAGGGATTTCCAT	miR-23a-3p	12	miRNA
ATCACGTCGGGGTCACCA	3p-CCA-tRF-from-tRNA-Trp-CCA-3-3	3.41728	tRF
ATCCCACTCCTGACACCA	3p-CCA-tRF-from-tRNA-Leu-CAG-1-7	5.74987	tRF
ATCCCACTTCTGACACCA	3p-CCA-tRF-from-tRNA-Leu-CAA-1-2	4.32906	tRF
ATCCCATCCTCGTCGCCA	3p-CCA-tRF-from-tRNA-Ser-GCT-6-1	4.93136	tRF
ATCCCTCCGTGGTTACCA	3p-CCA-tRF-from-tRNA-Arg-TCG-2-1	4.89259	tRF
ATCCCTTCGTGGTTGCCA	3p-CCA-tRF-from-tRNA-Arg-TCG-5-1	1.86663	tRF
ATCCGAACTTGTG	miR-100-5p	12	miRNA
ATCCGAGTCACGGCACCA	miR-4454-5p	1.14485	miRNA
ATCCGGCTCGAAGGACCA	3p-CCA-tRF-from-tRNA-Tyr-GTA-8-1	5.63333	tRF
ATCCTCACACGGGGCACCA	3p-CCA-tRF-from-tRNA-Met-CAT-1-1	3.16689	tRF
ATCCTCGTCGCCA	3p-CCA-tRF-from-tRNA-Ser-GCT-6-1	12	tRF
ATCCTGCCGACTACGCCA	3p-CCA-tRF-from-tRNA-Ser-AGA-2-6	5.11516	tRF
ATCCTGCTCACAGCGCCA	3p-CCA-tRF-from-tRNA-Ser-CGA-2-1	6.26455	tRF
ATCCTGTCGGCTACGCCA	3p-CCA-tRF-from-tRNA-Ser-TGA-4-1	2.82542	tRF
ATCCTGTTCGTGACGCCA	3p-CCA-tRF-from-tRNA-Ser-CGA-4-1	3.76612	tRF
ATCGGGAATGTCGTGTCCGCC	miR-425-3p	12	miRNA
ATCGGGAATGTCGTGTCCGCCC	miR-425-3p	12	miRNA
ATCTGAAATCGGTT	miR-29a-3p	12	miRNA
ATCTGAAATCGGTTA	miR-29a-3p	12	miRNA
ATGACACGATCACTCCCGTTGAG	miR-425-5p	12	miRNA
ATGACACGATCACTCCCGTTGAGT	miR-425-5p	12	miRNA
ATGACCCGCCGGGC	rRNA|SSU:LMBA01002099.643190.645047-(1116-1129)-rRNA|SSU:LMBD01003570.27772.29631	11.856	rRF
ATGCAGTCCATGGGCATATACAC	miR-455-3p	12	miRNA
ATGGATAAGGCA	miR-1261-5p	3.59394	miRNA
ATGGATAAGGCATC	misc-tRF-from-tRNA-Arg-CCG-2-1	3.78215	tRF
ATGTCTGAGCGA	snoRNA|SNORD14C-ENSG00000202252.1-(77-88)-	12	snoRNA
ATTACACTGAGACCT	snoRNA|RF00279-ENSG00000252438.1-(58-72)-snoRNA|SNORD45B-ENSG00000201487.1	12	snoRNA
ATTACTCTGAGACC	snoRNA|SNORD45A-ENSG00000207241.1-(69-82)-snoRNA|SNORD45C-ENSG00000206620.1	12	snoRNA
ATTACTCTGAGACCT	snoRNA|SNORD45A-ENSG00000207241.1-(69-83)-snoRNA|SNORD45C-ENSG00000206620.1	12	snoRNA
ATTCTAATTTCTCCACGTCTTT	miR-576-5p	12	miRNA
ATTCTACAGTCC	miR-216b-3p	3.30673	miRNA
ATTCTCGCCTGCCAC	misc-tRF-from-tRNA-Gly-GCC-1-5	5.13644	tRF
ATTCTCGCCTGCCACG	misc-tRF-from-tRNA-Gly-GCC-1-5	3.90137	tRF
ATTGCACTCGTCCCGGCCTCCT	miR-92b-3p	12	miRNA
ATTGCACTTGTCCCGGCCTG	miR-92a-1-3p-miR-92a-2-3p-	12	miRNA
ATTGCACTTGTCCCGGCCTGT	miR-92a-1-3p-miR-92a-2-3p-	12	miRNA
ATTGCACTTGTCCCGGCCTGTA	miR-92a-1-3p-miR-92a-2-3p-	12	miRNA
ATTGCACTTGTCCCGGCCTGTT	miR-92a-2-3p	12	miRNA
ATTTGAAATCAGTGTT	miR-29b-1-3p-miR-29b-2-3p-	12	miRNA
CAAAAACCACAGTTTCTTTTGC	miR-548d-3p	12	miRNA
CAAAACGTGAGGCGCTGCTAT	miR-424-3p	12	miRNA
CAAAACGTGAGGCGCTGCTATA	miR-424-3p	4.52031	miRNA
CAAAAGCAGCTG	miR-191-5p	12	miRNA
CAAAGAATTCTCCTTTTGGGC	miR-186-5p	12	miRNA
CAAAGAATTCTCCTTTTGGGCT	miR-186-5p	12	miRNA
CAAAGAATTCTCCTTTTGGGCTT	miR-186-5p	12	miRNA
CAAAGAATTCTCCTTTTGGGCTTA	miR-186-5p	12	miRNA
CAAAGAATTCTCCTTTTGGGCTTT	miR-186-5p	12	miRNA
CAAAGAATTCTCCTTTTGGGCTTTT	miR-186-5p	12	miRNA
CAAAGTGCTGTTCGTGCAGG	miR-93-5p	12	miRNA
CAAAGTGCTGTTCGTGCAGGT	miR-93-5p	12	miRNA
CAAAGTGCTGTTCGTGCAGGTA	miR-93-5p	12	miRNA
CAAAGTGCTGTTCGTGCAGGTAA	miR-93-5p	12	miRNA
CAAAGTGCTGTTCGTGCAGGTAG	miR-93-5p	12	miRNA
CAAAGTGCTGTTCGTGCAGGTAGA	miR-93-5p	12	miRNA
CAAAGTGCTGTTCGTGCAGGTAGT	miR-93-5p	12	miRNA
CAAAGTGCTGTTCGTGCAGGTAGTT	miR-93-5p	12	miRNA
CAAAGTGCTGTTCGTGCAGGTAT	miR-93-5p	12	miRNA
CAAAGTGCTTACAGTGC	miR-17-5p	12	miRNA
CAAAGTGCTTACAGTGCAGG	miR-17-5p	12	miRNA
CAAAGTGCTTACAGTGCAGGT	miR-17-5p	12	miRNA
CAAAGTGCTTACAGTGCAGGTA	miR-17-5p	12	miRNA
CAAAGTGCTTACAGTGCAGGTAA	miR-17-5p	12	miRNA
CAAAGTGCTTACAGTGCAGGTAG	miR-17-5p	12	miRNA
CAAAGTGCTTACAGTGCAGGTAGA	miR-17-5p	12	miRNA
CAAAGTGCTTACAGTGCAGGTAGT	miR-17-5p	12	miRNA
CAAAGTGCTTACAGTGCAGGTAGTA	miR-17-5p	12	miRNA
CAAAGTGCTTACAGTGCAGGTAGTT	miR-17-5p	12	miRNA
CAAAGTGCTTACAGTGCAGGTAT	miR-17-5p	12	miRNA
CAAATTCGTATCTAGGGGAAT	miR-10a-3p	12	miRNA
CAACAAATCACAGTCTGCCATA	miR-7-1-3p	12	miRNA
CAACAAATCACAGTCTGCCATT	miR-7-1-3p	12	miRNA
CAACACCAGTCGATGGGCTGT	miR-21-3p	12	miRNA
CAACACCAGTCGATGGGCTGTC	miR-21-3p	1.11899	miRNA
CAACACCAGTCGATGGGCTGTCT	miR-21-3p	12	miRNA
CAACACCAGTCGATGGGCTGTT	miR-21-3p	12	miRNA
CAACATTCATTGCTGTCGGTGGGT	miR-181b-1-5p-miR-181b-2-5p-	12	miRNA
CAACATTCATTGCTGTCGGTGGGTT	miR-181b-1-5p-miR-181b-2-5p-	12	miRNA
CAACGGAATCCCAAAAGCAGC	miR-191-5p	12	miRNA
CAACGGAATCCCAAAAGCAGCT	miR-191-5p	12	miRNA
CAACGGAATCCCAAAAGCAGCTA	miR-191-5p	12	miRNA
CAACGGAATCCCAAAAGCAGCTG	miR-191-5p	12	miRNA
CAACGGAATCCCAAAAGCAGCTGA	miR-191-5p	12	miRNA
CAACGGAATCCCAAAAGCAGCTGT	miR-191-5p	12	miRNA
CAACGGAATCCCAAAAGCAGCTGTA	miR-191-5p	12	miRNA
CAACGGAATCCCAAAAGCAGCTT	miR-191-5p	12	miRNA
CAAGCTTGTATCTATAGGTATG	miR-100-3p	2.82156	miRNA
CAATTTAGTGTGTGTGATATT	miR-32-3p	8.05083	miRNA
CACCCGGCTGTGTGCACATGTGC	miR-941	12	miRNA
CACCCGTAGAACCGACCTTGCG	miR-99b-5p	12	miRNA
CACCGCCCGTCGCT	rRNA|SSU:LMBA01002099.643190.645047-(1695-1708)-rRNA|SSU:LMBD01003570.27772.29631	5.83065	rRF
CACGCGGGAGACC	misc-tRF-from-tRNA-Asp-GTC-2-4	2.94827	tRF
CACGCGGGAGACCC	misc-tRF-from-tRNA-Gly-CCC-1-2	4.78332	tRF
CACGCGGGAGGCCC	misc-tRF-from-tRNA-Gly-GCC-1-5	3.99397	tRF
CACGCTCATGCACACACCCACA	miR-574-3p	12	miRNA
CACGCTCATGCACACACCCACT	miR-574-3p	12	miRNA
CACGTCGGGGTCACCA	3p-CCA-tRF-from-tRNA-Trp-CCA-3-3	7.15961	tRF
CACGTTGGGCGCCA	3p-CCA-tRF-from-tRNA-Lys-CTT-2-3	12	tRF
CACTAGATTGTGAGCTCCTGG	miR-28-3p	12	miRNA
CACTAGATTGTGAGCTCCTGGA	miR-28-3p	12	miRNA
CACTAGATTGTGAGCTCCTGGAA	miR-28-3p	12	miRNA
CAGATGACGATC	miR-579-5p	3.56759	miRNA
CAGCAGCAATTCATGTTTTGA	miR-424-5p	12	miRNA
CAGCAGCAATTCATGTTTTGAA	miR-424-5p	12	miRNA
CAGCAGCAATTCATGTTTTGAAT	miR-424-5p	12	miRNA
CAGCATTGTACAGGGCTATGA	miR-103a-1-3p-miR-103a-2-3p-	12	miRNA
CAGGCAGTGACTGTTCAGACGTC	miR-2682-5p	12	miRNA
CAGTAGTCTGCACATTGGTT	miR-199a-2-3p-miR-199b-3p-miR-199a-1-3p	12	miRNA
CAGTAGTCTGCACATTGGTTA	miR-199a-2-3p-miR-199b-3p-miR-199a-1-3p	12	miRNA
CAGTGCAATAGTATTGTCAAAGC	miR-301a-3p	12	miRNA
CAGTGCAATAGTATTGTCAAAGCA	miR-301a-3p	12	miRNA
CAGTGCAATAGTATTGTCAAAGCAT	miR-301a-3p	12	miRNA
CAGTGCAATAGTATTGTCAAAGCATT	miR-301a-3p	12	miRNA
CAGTGCAATGATATTGTCAAAGC	miR-301b-3p	12	miRNA
CAGTGCAATGATATTGTCAAAGCATT	miR-301b-3p	12	miRNA
CAGTGCAATGATGAAAGGGC	miR-130b-3p	12	miRNA
CAGTGCAATGATGAAAGGGCA	miR-130b-3p	12	miRNA
CAGTGCAATGATGAAAGGGCAT	miR-130b-3p	12	miRNA
CAGTGCAATGATGAAAGGGCATA	miR-130b-3p	12	miRNA
CAGTGCAATGATGAAAGGGCATT	miR-130b-3p	12	miRNA
CAGTGCAATGTTAAAAGGGC	miR-130a-3p	12	miRNA
CAGTGCAATGTTAAAAGGGCA	miR-130a-3p	12	miRNA
CAGTGCAATGTTAAAAGGGCAC	miR-130a-3p	12	miRNA
CAGTGCAATGTTAAAAGGGCAT	miR-130a-3p	12	miRNA
CAGTGCAATGTTAAAAGGGCATA	miR-130a-3p	12	miRNA
CAGTGCAATGTTAAAAGGGCATT	miR-130a-3p	12	miRNA
CAGTGGTTTTACCCTATGGTA	miR-140-5p	12	miRNA
CAGTGGTTTTACCCTATGGTAGT	miR-140-5p	12	miRNA
CAGTTACCGCTTCCGCTACCGC	miR-935-3p	12	miRNA
CAGTTGGGAGAGC	misc-tRF-from-tRNA-Phe-GAA-1-3	2.52497	tRF
CATCATGGTTTACA	miR-15b-5p	12	miRNA
CATCCCTTGCATGGTGGAGG	miR-188-5p	12	miRNA
CATCCCTTGCATGGTGGAGGG	miR-188-5p	12	miRNA
CATCCCTTGCATGGTGGAGGGT	miR-188-5p	12	miRNA
CATCCTCGTCGCCA	3p-CCA-tRF-from-tRNA-Ser-GCT-6-1	12	tRF
CATCGGGAATGTCGTGTCCGC	miR-425-3p	12	miRNA
CATCGGGAATGTCGTGTCCGCC	miR-425-3p	12	miRNA
CATCTGAAATCGGT	miR-29a-3p	6.69153	miRNA
CATCTGAAATCGGTT	miR-29a-3p	12	miRNA
CATCTGAAATCGGTTA	miR-29a-3p	12	miRNA
CATGCCTTGAGTGTAGGACCGT	miR-532-5p	12	miRNA
CATGCCTTGAGTGTAGGACCGTT	miR-532-5p	12	miRNA
CATTATTACTTTTGGTACGCG	miR-126-5p	12	miRNA
CATTGCACTTGTCTCGGTC	miR-25-3p	7.09197	miRNA
CATTGCACTTGTCTCGGTCT	miR-25-3p	12	miRNA
CATTGCACTTGTCTCGGTCTG	miR-25-3p	12	miRNA
CATTGCACTTGTCTCGGTCTGA	miR-25-3p	12	miRNA
CATTGCACTTGTCTCGGTCTGAA	miR-25-3p	12	miRNA
CATTGCACTTGTCTCGGTCTGAT	miR-25-3p	12	miRNA
CATTGCACTTGTCTCGGTCTGT	miR-25-3p	12	miRNA
CATTTGAAATCAGTGTT	miR-29b-1-3p-miR-29b-2-3p-	12	miRNA
CCAATATTACTGTGCTGCTTTA	miR-16-2-3p	4.17384	miRNA
CCACGAGGAAGAGAGGTAGCG	snoRNA|SNORD3A-(2)-(76-96)-snoRNA|SNORD3A-(3)	12	snoRNA
CCACGCGGGAGACCC	misc-tRF-from-tRNA-Gly-CCC-1-2	2.51631	tRF
CCACGGAAGAGGACG	miR-941-5-3p-miR-941-1-3p-	2.57578	miRNA
CCACGTTGGGCGCCA	3p-CCA-tRF-from-tRNA-Lys-CTT-2-3	12	tRF
CCACTGCCCCAGGTGCTGCTG	miR-324-3p	5.96656	miRNA
CCATCTGAAATCGGT	miR-29a-3p	6.20276	miRNA
CCATCTGAAATCGGTT	miR-29a-3p	11.4923	miRNA
CCATCTGAAATCGGTTA	miR-29a-3p	12	miRNA
CCATTTGAAATCAGTGTT	miR-29b-1-3p-miR-29b-2-3p-	12	miRNA
CCCACGTTGGGCGCCA	3p-CCA-tRF-from-tRNA-Lys-CTT-2-3	11.4827	tRF
CCCACTCCTGACACCA	3p-CCA-tRF-from-tRNA-Leu-CAG-1-7	6.71364	tRF
CCCACTTCTGACACCA	3p-CCA-tRF-from-tRNA-Leu-CAA-1-2	9.65857	tRF
CCCAGGGACGCCA	3p-CCA-tRF-from-tRNA-Asn-GTT-3-2	12	tRF
CCCATCCTCGTCGCCA	3p-CCA-tRF-from-tRNA-Ser-GCT-6-1	11.0499	tRF
CCCCCACTGCTAAATTTGACTG	misc_RNA|RF00019-ENSG00000200615.1-(68-89)-misc_RNA|RF00019-ENSG00000201279.1	12	NA
CCCCCACTGCTAAATTTGACTGG	misc_RNA|RF00019-ENSG00000200615.1-(68-90)-misc_RNA|RF00019-ENSG00000201279.1	12	NA
CCCCCACTGCTAAATTTGACTGGCTT	misc_RNA|RF00019-ENSG00000200615.1-(68-93)-misc_RNA|RF00019-ENSG00000201279.1	12	NA
CCCCCCACTGCTAAATTTGACTG	misc_RNA|RF00019-ENSG00000200615.1-(67-89)-misc_RNA|RF00019-ENSG00000201279.1	12	NA
CCCCCCACTGCTAAATTTGACTGG	misc_RNA|RF00019-ENSG00000200615.1-(67-90)-misc_RNA|RF00019-ENSG00000201279.1	12	NA
CCCCCCACTGCTAAATTTGACTGGCT	misc_RNA|RF00019-ENSG00000200615.1-(67-92)-misc_RNA|RF00019-ENSG00000201279.1	12	NA
CCCCCCACTGCTAAATTTGACTGGCTT	misc_RNA|RF00019-ENSG00000200615.1-(67-93)-misc_RNA|RF00019-ENSG00000201279.1	12	NA
CCCCCCACTGCTAAATTTGACTGGCTTT	misc_RNA|RF00019-ENSG00000200615.1-(67-94)-misc_RNA|RNY4-ENSG00000252316.1	12	NA
CCCCCCACTGCTAAATTTGACTGGT	misc_RNA|RF00019-ENSG00000239180.1-(66-90)-	12	NA
CCCCCTCGATGCTCT	rRNA|SSU:LMBA01002099.643190.645047-(752-766)-rRNA|SSU:LMBD01003570.27772.29631	12	rRF
CCCCGCCGGGGTC	rRNA|SSU:LMBA01002099.643190.645047-(1747-1759)-rRNA|SSU:LMBD01003570.27772.29631	8.55277	rRF
CCCCGCGGACGC	rRNA|LSU:LDNV01005342.10.3308-(1050-1061)-rRNA|LSU:LKHY01001626.510.3932	12	rRF
CCCCGCGGACGCT	rRNA|LSU:LDNV01005342.10.3308-(1050-1062)-rRNA|LSU:LKHY01001626.510.3932	12	rRF
CCCGCCGGGTCC	miR-203b-5p	12	miRNA
CCCGGCCAACGCACCA	3p-CCA-tRF-from-tRNA-Gly-TCC-2-2	4.2399	tRF
CCCGGCCAATGCACCA	3p-CCA-tRF-from-tRNA-Gly-GCC-2-6	5.20785	tRF
CCCGGCCCATGCACCA	3p-CCA-tRF-from-tRNA-Gly-GCC-1-5	5.01216	tRF
CCCGGGCGGAAACACCA	3p-CCA-tRF-from-tRNA-Val-CAC-3-1	4.51926	tRF
CCCGGGTTTCGGCA	3p-tRF-from-tRNA-Phe-GAA-1-3	12	tRF
CCCGGGTTTCGGCAC	3p-tRF-from-tRNA-Phe-GAA-1-3	10.595	tRF
CCCGGGTTTCGGCACC	3p-tRF-from-tRNA-Phe-GAA-1-3	11.9969	tRF
CCCGGGTTTCGGCACCA	3p-CCA-tRF-from-tRNA-Phe-GAA-1-3	6.37477	tRF
CCCTGTTCGGGCGCCA	3p-CCA-tRF-from-tRNA-Lys-TTT-5-1	4.56004	tRF
CCGACGGGCGCT	rRNA|SSU:LMBA01002099.643190.645047-(176-187)-rRNA|SSU:LMBD01003570.27772.29631	12	rRF
CCGAGTCACGGCACCA	miR-4454-5p	12	miRNA
CCGCACTGTGGGTACTTGCT	miR-106b-3p	12	miRNA
CCGCACTGTGGGTACTTGCTG	miR-106b-3p	12	miRNA
CCGCACTGTGGGTACTTGCTGC	miR-106b-3p	12	miRNA
CCGCACTGTGGGTACTTGCTGCT	miR-106b-3p	12	miRNA
CCGCACTGTGGGTACTTGCTGT	miR-106b-3p	12	miRNA
CCGCCCGTCGCT	rRNA|SSU:LMBA01002099.643190.645047-(1697-1708)-rRNA|SSU:LMBD01003570.27772.29631	11.7472	rRF
CCGCCGGGGTCGGC	rRNA|SSU:LMBA01002099.643190.645047-(1749-1762)-rRNA|SSU:LMBD01003570.27772.29631	12	rRF
CCGCCGGGGTCGGCC	rRNA|SSU:LMBA01002099.643190.645047-(1749-1763)-rRNA|SSU:LMBD01003570.27772.29631	12	rRF
CCGCTCCGGGGAC	rRNA|LSU:LDNV01005342.10.3308-(2571-2583)-rRNA|LSU:LRUL01004208.133857.137128	12	rRF
CCGGGCAGAAGCACCA	3p-CCA-tRF-from-tRNA-Val-CAC-2-1	2.85528	tRF
CCGGGCGCGACC	rRNA|LSU:LDNV01005342.10.3308-(2560-2571)-rRNA|LSU:LKHY01001626.510.3932	12	rRF
CCGGGCGGAAACACCA	3p-CCA-tRF-from-tRNA-Val-AAC-1-2	4.90772	tRF
CCGGGTTTCGGCACCA	3p-CCA-tRF-from-tRNA-Phe-GAA-1-3	6.21954	tRF
CCGTAGATCCGAACTTGT	miR-100-5p	12	miRNA
CCGTAGATCCGAACTTGTG	miR-100-5p	12	miRNA
CCTCGGCCGGCGCC	rRNA|LSU:LKHY01001626.510.3932-(2077-2090)-rRNA|LSU:JSAF02009511.44.3098	12	rRF
CCTCGGCCGGCGCCT	rRNA|LSU:LKHY01001626.510.3932-(2077-2091)-rRNA|LSU:JSAF02009511.44.3098	12	rRF
CCTGCCGACTACGCCA	3p-CCA-tRF-from-tRNA-Ser-AGA-2-6	10.4262	tRF
CCTGTCACGCGGGAGA	misc-tRF-from-tRNA-Asp-GTC-2-4	3.80635	tRF
CGAAACCGGGCGGAAACACCA	3p-CCA-tRF-from-tRNA-Val-AAC-1-2	7.22763	tRF
CGAACGAGACTCTGGC	rRNA|SSU:LMBA01002099.643190.645047-(1377-1392)-rRNA|SSU:LMBD01003570.27772.29631	12	rRF
CGAATCATTATTTGCTGCTCT	miR-15b-3p	12	miRNA
CGAATCATTATTTGCTGCTCTA	miR-15b-3p	12	miRNA
CGAGCCGGGCCCT	rRNA|LSU:LCYE01015036.15215.18592-(1730-1742)-rRNA|LSU:LDNV01005342.10.3308	12	rRF
CGAGTCACGGCACCA	miR-4454-5p	12	miRNA
CGCATCCCCTAGGGCATTGGTG	miR-324-5p	12	miRNA
CGCATCCCCTAGGGCATTGGTGT	miR-324-5p	12	miRNA
CGCCGCGGGACT	miR-663a-5p	12	miRNA
CGCCGGGGTCGGCC	rRNA|SSU:LMBA01002099.643190.645047-(1750-1763)-rRNA|SSU:LMBD01003570.27772.29631	12	rRF
CGCGGGTGATGCGAACTGGAGTCTGAGC	snoRNA|SNORD104-ENSG00000199753.1-(43-70)-	12	snoRNA
CGCTTGATCTTG	rRNA|LSU:LCYE01015036.15215.18592-(2719-2730)-rRNA|LSU:LDNV01005342.10.3308	12	rRF
CGGAAGCGTGCTGGG	misc-tRF-from-tRNA-iMet-CAT-1-2	1.5508	tRF
CGGAAGCGTGCTGGGC	misc-tRF-from-tRNA-iMet-CAT-1-2	1.11065	tRF
CGGAAGCGTGCTGGGCCC	misc-tRF-from-tRNA-iMet-CAT-1-2	2.45445	tRF
CGGCCAACGCACCA	3p-CCA-tRF-from-tRNA-Gly-TCC-2-2	12	tRF
CGGCGACGACCC	rRNA|SSU:LMBA01002099.643190.645047-(328-339)-rRNA|SSU:LMBD01003570.27772.29631	12	rRF
CGGCGGGGACGGCGATTGGTC	miR-1908-5p	12	miRNA
CGGCTCGAAGGACC	3p-tRF-from-tRNA-Tyr-GTA-2-1	12	tRF
CGGCTCTGGGTCTGTGGGGAGT	miR-760-3p	12	miRNA
CGGGAGGCCCGGGT	misc-tRF-from-tRNA-Gly-GCC-1-5	1.83155	tRF
CGGGCGGAAACACCA	3p-CCA-tRF-from-tRNA-Val-AAC-1-2	12	tRF
CGGGTGCTGTAGGCT	rRNA|RNA5S1-ENSG00000199352.1-(105-119)-rRNA|RNA5S1-ENSG00000285166.1	12	rRF
CGGGTTCGATTCCCGGTCAGGGAACCA	3p-CCA-tRF-from-tRNA-Glu-CTC-1-2	12	tRF
CGGGTTTCGGCACCA	3p-CCA-tRF-from-tRNA-Phe-GAA-1-3	12	tRF
CGGTCGTCCGACC	rRNA|LSU:LCYE01015036.15215.18592-(130-142)-rRNA|LSU:LDNV01005342.10.3308	12	rRF
CGGTGGATCACTCGGCTCGTGCG	rRNA|RF00002-ENSG00000273730.1-(10-32)-rRNA|RF00002-ENSG00000275757.1	2.68752	rRF
CGGTGGATCACTCGGCTCGTGCGTCGA	rRNA|RF00002-ENSG00000273730.1-(10-36)-rRNA|RF00002-ENSG00000275757.1	2.82422	rRF
CGGTGGATCACTCGGCTCGTGCGTCGAT	rRNA|RF00002-ENSG00000273730.1-(10-37)-rRNA|RF00002-ENSG00000275757.1	2.01233	rRF
CGTAAATATTGGCG	miR-16-1-5p-miR-16-2-5p-	12	miRNA
CGTACCGTGAGTAATAATGCG	miR-126-3p	12	miRNA
CGTACCGTGAGTAATAATGCGT	miR-126-3p	12	miRNA
CGTAGATCCGAACTTG	miR-100-5p	7.35689	miRNA
CGTAGATCCGAACTTGT	miR-100-5p	12	miRNA
CGTAGATCCGAACTTGTG	miR-100-5p	12	miRNA
CGTAGATCCGAACTTGTGA	miR-100-5p	12	miRNA
CGTAGATCCGAACTTGTGT	miR-100-5p	12	miRNA
CGTAGATCCGATCTTGTG	miR-99a-5p	11.595	miRNA
CGTCAACACTTGCTGGTTTCCTCT	miR-505-3p	12	miRNA
CTAAGCCAGGGATTGTGGGT	misc-tRF-from-tRNA-Arg-CCT-4-1	2.10203	tRF
CTAATGGATAAGGCACTG	misc-tRF-from-tRNA-Arg-CCT-1-1	7.22886	tRF
CTAGACTGAAGCTCCTTGAG	miR-151a-3p	12	miRNA
CTAGACTGAAGCTCCTTGAGA	miR-151a-3p	12	miRNA
CTAGACTGAAGCTCCTTGAGG	miR-151a-3p	12	miRNA
CTAGACTGAAGCTCCTTGAGGA	miR-151a-3p	12	miRNA
CTAGACTGAAGCTCCTTGAGGAA	miR-151a-3p	12	miRNA
CTAGACTGAAGCTCCTTGAGGAT	miR-151a-3p	12	miRNA
CTAGACTGAAGCTCCTTGAGGT	miR-151a-3p	12	miRNA
CTAGACTGAAGCTCCTTGAGT	miR-151a-3p	12	miRNA
CTAGCACATTTTTGCT	miR-96-5p	12	miRNA
CTAGCACCATCTGAAATCGGT	miR-29a-3p	12	miRNA
CTAGCACCATCTGAAATCGGTT	miR-29a-3p	12	miRNA
CTAGCACCATCTGAAATCGGTTA	miR-29a-3p	12	miRNA
CTAGCACCATCTGAAATCGGTTAA	miR-29a-3p	12	miRNA
CTAGCACCATCTGAAATCGGTTAT	miR-29a-3p	12	miRNA
CTAGCACCATCTGAAATCGGTTT	miR-29a-3p	12	miRNA
CTATACAACCTACTGCCTTCCT	let-7b-3p	12	miRNA
CTATACAATCTACTGTCTTTC	let-7a-3p	4.12538	miRNA
CTATACAATCTACTGTCTTTCC	let-7a-3-3p-let-7a-1-3p-	7.97028	miRNA
CTATACAATCTACTGTCTTTCT	let-7a-3-3p-let-7a-1-3p-	11.2918	miRNA
CTATACGACCTGCTGCCTTTCT	let-7d-3p	12	miRNA
CTCACACGGGGCACCA	3p-CCA-tRF-from-tRNA-Met-CAT-1-1	3.91942	tRF
CTCACCTGGAGCACCA	3p-CCA-tRF-from-tRNA-Ile-TAT-3-1	4.5841	tRF
CTCCCACTGCTTCACTTGACTAG	misc_RNA|RF00019-ENSG00000199222.1-(74-96)-misc_RNA|RF00019-ENSG00000199224.1	12	NA
CTCCCCCGGCCG	miR-6836-3p	12	miRNA
CTCCTGACTCCAGGTCCTGTGT	miR-378a-5p	12	miRNA
CTCGCGCCGGGCC	rRNA|LSU:LCYE01015036.15215.18592-(1276-1288)-rRNA|LSU:LDNV01005342.10.3308	12	rRF
CTCGGCGTGGCGTCGGTCGTG	miR-1307-3p	12	miRNA
CTCGGCGTGGCGTCGGTCGTGG	miR-1307-3p	12	miRNA
CTCGGCGTGGCGTCGGTCGTGGT	miR-1307-3p	12	miRNA
CTCGTCCCGGCCTCC	miR-92b-3p	12	miRNA
CTCTCGCTGGCCC	rRNA|LSU:LCYE01015036.15215.18592-(1237-1249)-rRNA|LSU:LDNV01005342.10.3308	12	rRF
CTGAAGGTCCTGAGT	misc-tRF-from-tRNA-Met-CAT-4-2	4.44666	tRF
CTGAAGGTCGTGAGT	misc-tRF-from-tRNA-Met-CAT-1-1	3.93173	tRF
CTGAATGATGATATCCCACTAACTGAGC	snoRNA|SNORD21-ENSG00000206680.1-(2-29)-	12	snoRNA
CTGACCTATGAATTGACAGCC	miR-192-5p	12	miRNA
CTGCAGTGAAGGCACTTGTAGC	miR-17-3p	12	miRNA
CTGCCACGCGGGA	misc-tRF-from-tRNA-Gly-GCC-1-5	2.34608	tRF
CTGCCACGCGGGAGGCCCGGGT	misc-tRF-from-tRNA-Gly-GCC-1-5	1.39222	tRF
CTGCCCTGGCCCGAGGGACCGAC	miR-874-3p	12	miRNA
CTGCGCAAGCTACTGCCTTGCT	let-7i-3p	12	miRNA
CTGGACTTGGAGTCAGAAGGC	miR-378a-3p	12	miRNA
CTGGACTTGGAGTCAGAAGGCT	miR-378a-3p	12	miRNA
CTGGCCCTCTCTGCCCTTCCGT	miR-328-3p	12	miRNA
CTGGCTCAGTTCAGCAGGAAC	miR-24-1-3p-miR-24-2-3p-	12	miRNA
CTGGGAGAAGGCTGTTTACTCT	miR-30c-2-3p	10.0258	miRNA
CTGGGAGGTGGATGTTTACTTC	miR-30b-3p	4.25722	miRNA
CTGGGATCTCCGGGGTCTTGGTT	miR-769-3p	12	miRNA
CTGGGTTTAGACC	rRNA|LSU:LCYE01015036.15215.18592-(2952-2964)-rRNA|LSU:LDNV01005342.10.3308	12	rRF
CTGTACAGCCTCCTAGCTTTCC	let-7a-2-3p	4.37146	miRNA
CTGTCACGCGGG	misc-tRF-from-tRNA-Asp-GTC-2-4	4.38596	tRF
CTGTCACGCGGGA	misc-tRF-from-tRNA-Asp-GTC-2-4	5.57215	tRF
CTGTCACGCGGGAG	misc-tRF-from-tRNA-Asp-GTC-2-4	4.12203	tRF
CTGTCACGCGGGAGA	misc-tRF-from-tRNA-Asp-GTC-2-4	3.09744	tRF
CTGTCACGCGGGAGAC	misc-tRF-from-tRNA-Asp-GTC-2-4	6.40316	tRF
CTGTCACGCGGGAGACCGGGGT	misc-tRF-from-tRNA-Asp-GTC-2-4	1.92617	tRF
CTGTGCGTGTGACAGCGGCT	miR-210-3p	12	miRNA
CTGTGCGTGTGACAGCGGCTGA	miR-210-3p	12	miRNA
CTGTTAACCGAAA	misc-tRF-from-tRNA-Asn-GTT-3-2	1.75916	tRF
CTGTTCGGGCGCC	3p-tRF-from-tRNA-Lys-TTT-5-1	12	tRF
CTTATCAGATTGTATTGTAATT	miR-374a-3p	12	miRNA
CTTGTCCCGGCCTGT	miR-92a-1-3p-miR-92a-2-3p-	12	miRNA
CTTTCAGTCAGATGTTTGCTGC	miR-30d-3p	1.55072	miRNA
CTTTCAGTCAGATGTTTGCTGCT	miR-30d-3p	1.57696	miRNA
CTTTCAGTCGGATGTTTACAGC	miR-30e-3p	12	miRNA
CTTTCAGTCGGATGTTTACAGT	miR-30e-3p	12	miRNA
CTTTCAGTCGGATGTTTGCAGC	miR-30a-3p	12	miRNA
CTTTCAGTCGGATGTTTGCAGCT	miR-30a-3p	8.1078	miRNA
CTTTCAGTCGGATGTTTGCAGT	miR-30a-3p	12	miRNA
GAATTCTCGCCTGCCAC	misc-tRF-from-tRNA-Gly-GCC-1-5	5.7982	tRF
GACCGCGGTTCT	rRNA|SSU:LMBA01002099.643190.645047-(871-882)-rRNA|SSU:LMBD01003570.27772.29631	12	rRF
GACGAGGTGGCC	5p-tRF-from-tRNA-Ser-GCT-4-2	12	tRF
GACTCTTAGCGGT	rRNA|RF00002-ENSG00000273730.1-(1-13)-rRNA|RF00002-ENSG00000275757.1	12	rRF
GACTCTTAGCGGTGGATC	rRNA|RF00002-ENSG00000273730.1-(1-18)-rRNA|RF00002-ENSG00000275757.1	12	rRF
GACTCTTAGCGGTGGATCACTCGGCT	rRNA|RF00002-ENSG00000273730.1-(1-26)-rRNA|RF00002-ENSG00000275757.1	12	rRF
GACTGAACGCCT	rRNA|LSU:LCYE01015036.15215.18592-(3108-3119)-rRNA|LSU:LDNV01005342.10.3308	12	rRF
GAGCGGTCGGCGTC	rRNA|SSU:LMBA01002099.643190.645047-(1417-1430)-rRNA|SSU:LMBD01003570.27772.29631	12	rRF
GAGCGGTCGGCGTCC	rRNA|SSU:LMBA01002099.643190.645047-(1417-1431)-rRNA|SSU:LMBD01003570.27772.29631	12	rRF
GAGGTAGTAGGTTGTATAGTT	let-7a-2-5p-let-7a-3-5p-let-7a-1-5p	12	miRNA
GAGTCACGGCACCA	miR-4454-5p	12	miRNA
GAGTTCTACAGT	miR-3168-5p	2.51665	miRNA
GAGTTCTACAGTA	miR-3168-5p	3.2848	miRNA
GAGTTCTACAGTC	miR-3168-5p	2.55773	miRNA
GAGTTCTACAGTCA	miR-3168-5p	2.19355	miRNA
GAGTTCTACAGTCC	miR-3168-5p	2.12467	miRNA
GATTCGGCGCTC	misc-tRF-from-tRNA-Glu-CTC-1-2	12	tRF
GCAAATGATGATAAACTGGATCTGACT	snoRNA|SNORD69-ENSG00000212452.1-(9-35)-	12	snoRNA
GCAGCACGTAAATATTGGCG	miR-16-1-5p-miR-16-2-5p-	12	miRNA
GCAGTCCATGGGCATATACAC	miR-455-3p	12	miRNA
GCAGTCCATGGGCATATACACT	miR-455-3p	12	miRNA
GCATGGGTGGTTCAG	5p-tRF-from-tRNA-Gly-GCC-1-5	4.38868	tRF
GCATGGGTGGTTCAGT	5p-tRF-from-tRNA-Gly-GCC-1-5	12	tRF
GCATGGGTGGTTCAGTG	5p-tRF-from-tRNA-Gly-GCC-1-5	12	tRF
GCATGGGTGGTTCAGTGG	5p-tRF-from-tRNA-Gly-GCC-1-5	2.87331	tRF
GCATTGGTGGTTC	5p-tRF-from-tRNA-Gly-GCC-5-1	5.83496	tRF
GCATTGGTGGTTCAG	5p-tRF-from-tRNA-Gly-GCC-5-1	3.8952	tRF
GCATTGGTGGTTCAGT	5p-tRF-from-tRNA-Gly-GCC-5-1	12	tRF
GCATTGGTGGTTCAGTGG	5p-tRF-from-tRNA-Gly-GCC-5-1	2.94435	tRF
GCCAAGGATGAGAACTCTAATCTGATT	snoRNA|SNORD93-ENSG00000221740.1-(3-29)-	12	snoRNA
GCGACCCATACTTGGTTTCAGT	miR-551b-3p	12	miRNA
GCGAGCCGGGCCCT	rRNA|LSU:LCYE01015036.15215.18592-(1729-1742)-rRNA|LSU:LDNV01005342.10.3308	12	rRF
GCGCCGGCGGCT	miR-4497-5p	12	miRNA
GCGGCTTAGCCTGTGGCTC	tRF-leader-from-tRNA-His-GTG-1-7	0.229318	tRF
GCGGGTGATGCGAACTGGAGTCTGAGC	snoRNA|SNORD104-ENSG00000199753.1-(44-70)-	12	snoRNA
GCGTTGGTGGTATAGT	5p-tRF-from-tRNA-Gly-TCC-2-2	12	tRF
GCTCTGACTTTATTGCACTACT	miR-301a-5p	12	miRNA
GCTGACTCCTAGTCCAGGGCT	miR-345-5p	12	miRNA
GCTGACTCCTAGTCCAGGGCTC	miR-345-5p	12	miRNA
GCTGACTCCTAGTCCAGGGCTT	miR-345-5p	12	miRNA
GCTGGTTTCATATGGTGGTTT	miR-29b-1-5p	6.51547	miRNA
GCTGGTTTCATATGGTGGTTTAG	miR-29b-1-5p	12	miRNA
GCTGGTTTCATATGGTGGTTTAGA	miR-29b-1-5p	1.60611	miRNA
GGAGGTGATGAACTGTCTGAGCCTGACC	snoRNA|SNORD57-ENSG00000226572.1-(2-29)-	12	snoRNA
GGATTCGGCGCTC	misc-tRF-from-tRNA-Glu-CTC-1-2	5.23777	tRF
GGCCGATCGCAC	rRNA|SSU:LMBA01002099.643190.645047-(305-316)-rRNA|SSU:LMBD01003570.27772.29631	12	rRF
GGGGGCATAGCTC	5p-tRF-from-tRNA-Cys-GCA-1-1	3.0846	tRF
GGGGGTATAGCTC	5p-tRF-from-tRNA-Cys-GCA-9-1	6.76979	tRF
GGGGGTGTAGCTC	5p-tRF-from-tRNA-Ala-AGC-7-1	4.07232	tRF
GGGTCCGCCGGCC	rRNA|LSU:LDNV01005342.10.3308-(2429-2441)-rRNA|LSU:LKHY01001626.510.3932	12	rRF
GGGTGCTGTAGGCT	rRNA|RNA5S1-ENSG00000199352.1-(106-119)-rRNA|RNA5S1-ENSG00000285166.1	12	rRF
GGGTTCGATTCCCGGTCAGGGAACCA	3p-CCA-tRF-from-tRNA-Glu-CTC-1-2	12	tRF
GGTCAATGATGAGT	snoRNA|SNORD45C-ENSG00000206620.1-(1-14)-	12	snoRNA
GGTCCGCCGGCC	rRNA|LSU:LDNV01005342.10.3308-(2430-2441)-rRNA|LSU:LKHY01001626.510.3932	12	rRF
GGTGCTGTAGGCT	rRNA|RF00001-ENSG00000278779.1-(107-119)-rRNA|RNA5S1-ENSG00000199352.1	12	rRF
GGTTCAGTGGTAG	misc-tRF-from-tRNA-Gly-GCC-1-5	3.355	tRF
GGTTTCGGCACCA	3p-CCA-tRF-from-tRNA-Phe-GAA-1-3	12	tRF
GTAAACATCCTCGACTGGAAGCT	miR-30a-5p	12	miRNA
GTAAACATCCTCGACTGGAAGCTT	miR-30a-5p	12	miRNA
GTAAACATCCTTGACTGGAAGCT	miR-30e-5p	12	miRNA
GTAAACATCCTTGACTGGAAGCTGT	miR-30e-5p	12	miRNA
GTAAACATCCTTGACTGGAAGCTT	miR-30e-5p	12	miRNA
GTAATTTTATGTATAAGCTAGT	miR-590-3p	12	miRNA
GTACAGTACTGTGATAACTGAA	miR-101-2-3p-miR-101-1-3p-	12	miRNA
GTAGATCCGAACTTGT	miR-100-5p	12	miRNA
GTAGATCCGAACTTGTG	miR-100-5p	12	miRNA
GTAGCTTATCAGACTGATGTTGA	miR-21-5p	12	miRNA
GTAGCTTATCAGACTGATGTTGAC	miR-21-5p	12	miRNA
GTAGCTTATCAGACTGATGTTGACT	miR-21-5p	12	miRNA
GTAGTGGGTTATCAGAACT	misc_RNA|RF00019-ENSG00000199200.2-(14-32)-misc_RNA|RF00019-ENSG00000199357.1	12	NA
GTCAGGATGGCCGAGC	5p-tRF-from-tRNA-Leu-CAG-1-7	12	tRF
GTCAGGATGGCCGAGCGGTCT	5p-tRF-from-tRNA-Leu-CAG-1-7	12	tRF
GTCAGGATGGCCGAGCGGTCTAAGG	5p-tRF-from-tRNA-Leu-CAG-1-7	6.25138	tRF
GTCAGGATGGCCGAGCGGTCTAAGGC	5p-tRF-from-tRNA-Leu-CAG-1-7	12	tRF
GTCAGGATGGCCGAGT	5p-tRF-from-tRNA-Leu-CAA-1-2	12	tRF
GTCAGGATGGCCGAGTGGTCTAAGG	5p-tRF-from-tRNA-Leu-CAA-1-2	10.0974	tRF
GTCCCTGTTCGGGCGCCA	3p-CCA-tRF-from-tRNA-Lys-TTT-5-1	2.79015	tRF
GTGAAATGTTTAGGAC	miR-203a-3p	12	miRNA
GTGAGGTAGTAGGTTGTATAGTT	let-7a-3-5p	12	miRNA
GTGAGTATCCCCGC	misc-tRF-from-tRNA-Asp-GTC-2-4	4.25276	tRF
GTGAGTATCCCCGCCTGTC	misc-tRF-from-tRNA-Asp-GTC-2-4	3.36322	tRF
GTGCCTACTGAGCTGAAACACAGT	miR-24-2-5p	12	miRNA
GTGGCTAAGTTCCGC	miR-27a-3p	12	miRNA
GTGGCTAAGTTCTGC	miR-27b-3p	12	miRNA
GTGGGCACATTACCCGTCTGACC	snoRNA|SNORD13-ENSG00000239039.1-(82-104)-	12	snoRNA
GTTCTACAGTCA	miR-3168-5p	5.37624	miRNA
GTTCTACAGTCC	miR-3168-5p	3.23081	miRNA
TAAAGCTAGATAACCGAAAGT	miR-9-1-3p-miR-9-2-3p-miR-9-3-3p	12	miRNA
TAAAGCTAGATAACCGAAAGTA	miR-9-1-3p-miR-9-2-3p-miR-9-3-3p	12	miRNA
TAAAGTGCTGACAGTGCAGA	miR-106b-5p	12	miRNA
TAAAGTGCTGACAGTGCAGAT	miR-106b-5p	12	miRNA
TAAAGTGCTGACAGTGCAGATA	miR-106b-5p	12	miRNA
TAAAGTGCTGACAGTGCAGATAGT	miR-106b-5p	12	miRNA
TAAAGTGCTGACAGTGCAGATT	miR-106b-5p	12	miRNA
TAAAGTGCTTATAGTGCAGG	miR-20a-5p	12	miRNA
TAAAGTGCTTATAGTGCAGGT	miR-20a-5p	12	miRNA
TAAAGTGCTTATAGTGCAGGTA	miR-20a-5p	12	miRNA
TAAAGTGCTTATAGTGCAGGTAA	miR-20a-5p	12	miRNA
TAAAGTGCTTATAGTGCAGGTAG	miR-20a-5p	12	miRNA
TAAAGTGCTTATAGTGCAGGTAGA	miR-20a-5p	12	miRNA
TAAAGTGCTTATAGTGCAGGTAGT	miR-20a-5p	12	miRNA
TAAAGTGCTTATAGTGCAGGTAGTT	miR-20a-5p	12	miRNA
TAAAGTGCTTATAGTGCAGGTAT	miR-20a-5p	12	miRNA
TAACAGTCTACAGCCATGGTCG	miR-132-3p	12	miRNA
TAACAGTCTACAGCCATGGTCGT	miR-132-3p	12	miRNA
TAAGGTGCATCTAGTGCAGAT	miR-18a-5p	12	miRNA
TAAGGTGCATCTAGTGCAGATA	miR-18a-5p	12	miRNA
TAAGGTGCATCTAGTGCAGATAG	miR-18a-5p	12	miRNA
TAAGGTGCATCTAGTGCAGATAGA	miR-18a-5p	12	miRNA
TAAGGTGCATCTAGTGCAGATAGT	miR-18a-5p	12	miRNA
TAATGCCCCTAAAAATCCTTAT	miR-365b-3p	12	miRNA
TAATGCCCCTAAAAATCCTTATT	miR-365a-3p-miR-365b-3p-	12	miRNA
TAATGCTAATCGTGATAGGGGT	miR-155-5p	12	miRNA
TAATGCTAATCGTGATAGGGGTT	miR-155-5p	12	miRNA
TAATTTTATGTATAAGCTAGT	miR-590-3p	12	miRNA
TAATTTTATGTATAAGCTAGTC	miR-590-3p	12	miRNA
TACAGTACTGTGATAACTGAAG	miR-101-2-3p-miR-101-1-3p-	12	miRNA
TACAGTACTGTGATAACTGAAT	miR-101-2-3p-miR-101-1-3p-	12	miRNA
TACAGTAGTCTGCACATTGGTT	miR-199a-2-3p-miR-199b-3p-miR-199a-1-3p	12	miRNA
TACCACAGGGTAGAACCACGGA	miR-140-3p	12	miRNA
TACCACAGGGTAGAACCACGGAC	miR-140-3p	12	miRNA
TACCACAGGGTAGAACCACGGACT	miR-140-3p	12	miRNA
TACCCATTGCATATCGGAGTTG	miR-660-5p	12	miRNA
TACCCATTGCATATCGGAGTTGT	miR-660-5p	12	miRNA
TACCCTGTAGAACCGAATTTGT	miR-10b-5p	12	miRNA
TACCCTGTAGAACCGAATTTGTG	miR-10b-5p	12	miRNA
TACCCTGTAGATCCGAATTTG	miR-10a-5p	12	miRNA
TACCCTGTAGATCCGAATTTGT	miR-10a-5p	12	miRNA
TACCCTGTAGATCCGAATTTGTG	miR-10a-5p	12	miRNA
TACCCTGTAGATCCGAATTTGTGA	miR-10a-5p	12	miRNA
TACCGCACTGTGGGTACTTGCT	miR-106b-3p	12	miRNA
TACCGGGTGCTGTAGGCT	rRNA|RNA5S1-ENSG00000199352.1-(102-119)-rRNA|RNA5S1-ENSG00000285166.1	12	rRF
TACCTGGTTGATCC	rRNA|SSU:KC876030.20981.22849-(1-14)-rRNA|SSU:X03205.1.1869	12	rRF
TACCTGGTTGATCCT	rRNA|SSU:KC876030.20981.22849-(1-15)-rRNA|SSU:X03205.1.1869	6.45855	rRF
TACCTGGTTGATCCTGC	rRNA|SSU:KC876030.20981.22849-(1-17)-rRNA|SSU:X03205.1.1869	6.32069	rRF
TACCTGGTTGATCCTGCCAGT	rRNA|SSU:KC876030.20981.22849-(1-21)-rRNA|SSU:X03205.1.1869	12	rRF
TACGTCATCGTTGTCATCGTCA	miR-598-3p	12	miRNA
TACTAGACTGAAGCTCCTTGAG	miR-151a-3p	12	miRNA
TACTAGACTGAAGCTCCTTGAGA	miR-151a-3p	12	miRNA
TACTAGACTGAAGCTCCTTGAGG	miR-151a-3p	12	miRNA
TACTAGACTGAAGCTCCTTGAGGA	miR-151a-3p	12	miRNA
TACTAGACTGAAGCTCCTTGAGGT	miR-151a-3p	12	miRNA
TACTAGACTGAAGCTCCTTGAGT	miR-151a-3p	12	miRNA
TACTCTGAGACCT	snoRNA|SNORD45A-ENSG00000207241.1-(71-83)-snoRNA|SNORD45C-ENSG00000206620.1	12	snoRNA
TAGAATTACATCAAGGGAGATAA	let-7a-2-3p	0.462934	miRNA
TAGAATTCTCGC	misc-tRF-from-tRNA-Gly-GCC-1-5	2.19856	tRF
TAGAATTCTCGCC	misc-tRF-from-tRNA-Gly-GCC-1-5	3.49917	tRF
TAGAATTCTCGCCTG	misc-tRF-from-tRNA-Gly-GCC-1-5	2.63497	tRF
TAGAATTCTCGCCTGCCAC	misc-tRF-from-tRNA-Gly-GCC-1-5	7.45745	tRF
TAGAATTCTCGCCTGCCACG	misc-tRF-from-tRNA-Gly-GCC-1-5	4.21673	tRF
TAGCACCATCTGAAATCGG	miR-29a-3p	12	miRNA
TAGCACCATCTGAAATCGGT	miR-29a-3p	12	miRNA
TAGCACCATCTGAAATCGGTT	miR-29a-3p	12	miRNA
TAGCACCATCTGAAATCGGTTA	miR-29a-3p	12	miRNA
TAGCACCATCTGAAATCGGTTAA	miR-29a-3p	12	miRNA
TAGCACCATCTGAAATCGGTTAC	miR-29a-3p	12	miRNA
TAGCACCATCTGAAATCGGTTAG	miR-29a-3p	12	miRNA
TAGCACCATCTGAAATCGGTTAT	miR-29a-3p	12	miRNA
TAGCACCATCTGAAATCGGTTATT	miR-29a-3p	12	miRNA
TAGCACCATCTGAAATCGGTTT	miR-29a-3p	12	miRNA
TAGCACCATTTGAAATCAG	miR-29b-1-3p-miR-29b-2-3p-	12	miRNA
TAGCACCATTTGAAATCAGTG	miR-29b-1-3p-miR-29b-2-3p-	12	miRNA
TAGCACCATTTGAAATCAGTGT	miR-29b-1-3p-miR-29b-2-3p-	12	miRNA
TAGCACCATTTGAAATCAGTGTT	miR-29b-3p	12	miRNA
TAGCACCATTTGAAATCAGTGTTA	miR-29b-1-3p-miR-29b-2-3p-	12	miRNA
TAGCACCATTTGAAATCAGTGTTT	miR-29b-2-3p	12	miRNA
TAGCACCATTTGAAATCGGTT	miR-29c-3p	12	miRNA
TAGCACCATTTGAAATCGGTTA	miR-29c-3p	12	miRNA
TAGCAGCACATAATGGTTTG	miR-15a-5p	12	miRNA
TAGCAGCACATAATGGTTTGT	miR-15a-5p	12	miRNA
TAGCAGCACATAATGGTTTGTG	miR-15a-5p	12	miRNA
TAGCAGCACATAATGGTTTGTGA	miR-15a-5p	12	miRNA
TAGCAGCACATAATGGTTTGTGGA	miR-15a-5p	12	miRNA
TAGCAGCACATAATGGTTTGTGT	miR-15a-5p	12	miRNA
TAGCAGCACATCATGGTTTAC	miR-15b-5p	12	miRNA
TAGCAGCACATCATGGTTTACA	miR-15b-5p	12	miRNA
TAGCAGCACGTAAATAT	miR-16-1-5p-miR-16-2-5p-	12	miRNA
TAGCAGCACGTAAATATTGG	miR-16-1-5p-miR-16-2-5p-	12	miRNA
TAGCAGCACGTAAATATTGGC	miR-16-1-5p-miR-16-2-5p-	12	miRNA
TAGCAGCACGTAAATATTGGCA	miR-16-1-5p-miR-16-2-5p-	12	miRNA
TAGCAGCACGTAAATATTGGCG	miR-16-5p	12	miRNA
TAGCAGCACGTAAATATTGGCGA	miR-16-1-5p-miR-16-2-5p-	12	miRNA
TAGCAGCACGTAAATATTGGCGT	miR-16-1-5p-miR-16-2-5p-	12	miRNA
TAGCAGCACGTAAATATTGGCGTA	miR-16-2-5p	12	miRNA
TAGCAGCACGTAAATATTGGCGTAT	miR-16-2-5p	12	miRNA
TAGCAGCACGTAAATATTGGCGTT	miR-16-2-5p	12	miRNA
TAGCCGTAAGGCGGCTGTT	tRF-1-from-tRNA-Val-TAC-1-2	6.48852	tRF
TAGCCGTAAGGCGGCTGTTT	tRF-1-from-tRNA-Val-TAC-1-2	1.55938	tRF
TAGCTTATCAGAC	miR-21-5p	10.2719	miRNA
TAGCTTATCAGACT	miR-21-5p	12	miRNA
TAGCTTATCAGACTGA	miR-21-5p	6.38326	miRNA
TAGCTTATCAGACTGATG	miR-21-5p	12	miRNA
TAGCTTATCAGACTGATGT	miR-21-5p	12	miRNA
TAGCTTATCAGACTGATGTT	miR-21-5p	12	miRNA
TAGCTTATCAGACTGATGTTG	miR-21-5p	12	miRNA
TAGCTTATCAGACTGATGTTGA	miR-21-5p	12	miRNA
TAGCTTATCAGACTGATGTTGAA	miR-21-5p	12	miRNA
TAGCTTATCAGACTGATGTTGAC	miR-21-5p	12	miRNA
TAGCTTATCAGACTGATGTTGACA	miR-21-5p	12	miRNA
TAGCTTATCAGACTGATGTTGACC	miR-21-5p	12	miRNA
TAGCTTATCAGACTGATGTTGACG	miR-21-5p	12	miRNA
TAGCTTATCAGACTGATGTTGACT	miR-21-5p	12	miRNA
TAGCTTATCAGACTGATGTTGAG	miR-21-5p	12	miRNA
TAGCTTATCAGACTGATGTTGAT	miR-21-5p	12	miRNA
TAGGTAGTTTCATGTTGT	miR-196a-1-5p-miR-196a-2-5p-	12	miRNA
TAGGTAGTTTCATGTTGTTGG	miR-196a-1-5p-miR-196a-2-5p-	12	miRNA
TAGGTAGTTTCATGTTGTTGGG	miR-196a-5p	12	miRNA
TAGGTAGTTTCATGTTGTTGGGA	miR-196a-2-5p	12	miRNA
TAGGTAGTTTCATGTTGTTGGGAA	miR-196a-2-5p	12	miRNA
TAGGTAGTTTCATGTTGTTGGGT	miR-196a-1-5p-miR-196a-2-5p-	12	miRNA
TAGGTAGTTTCCTGTTGT	miR-196b-5p	12	miRNA
TAGGTAGTTTCCTGTTGTTGG	miR-196b-5p	12	miRNA
TAGGTAGTTTCCTGTTGTTGGG	miR-196b-5p	12	miRNA
TAGGTAGTTTCCTGTTGTTGGGA	miR-196b-5p	12	miRNA
TAGGTAGTTTCCTGTTGTTGGGAA	miR-196b-5p	12	miRNA
TAGGTAGTTTCCTGTTGTTGGGAT	miR-196b-5p	12	miRNA
TAGGTAGTTTCCTGTTGTTGGGT	miR-196b-5p	12	miRNA
TAGTGCAATATTGCTTATAGGGT	miR-454-3p	12	miRNA
TAGTGCAATATTGCTTATAGGGTT	miR-454-3p	12	miRNA
TAGTGCAATATTGCTTATAGGGTTT	miR-454-3p	12	miRNA
TAGTGCAATATTGCTTATAGGGTTTT	miR-454-3p	12	miRNA
TAGTGGGTTATCAGAAC	misc_RNA|RF00019-ENSG00000199200.2-(15-31)-misc_RNA|RF00019-ENSG00000199357.1	12	NA
TAGTGGGTTATCAGAACA	misc_RNA|RF00019-ENSG00000222649.1-(15-32)-	12	NA
TAGTGGGTTATCAGAACT	misc_RNA|RF00019-ENSG00000199200.2-(15-32)-misc_RNA|RF00019-ENSG00000199357.1	12	NA
TAGTGGGTTATCAGAACTT	misc_RNA|RF00019-ENSG00000199200.2-(15-33)-misc_RNA|RF00019-ENSG00000199357.1	12	NA
TAGTGGTGAGTATCCCCGCCTGTC	misc-tRF-from-tRNA-Asp-GTC-2-4	4.29369	tRF
TAGTGGTTAGGATTCGGC	misc-tRF-from-tRNA-Glu-CTC-1-2	2.86688	tRF
TATACAATCTACTGTCTTTCCT	let-7a-3-3p-let-7a-1-3p-	12	miRNA
TATGGCACTGGTAGAATTCACT	miR-183-5p	12	miRNA
TATGGCTTTTCATTCCTATG	miR-135b-5p	12	miRNA
TATGGCTTTTCATTCCTATGTGA	miR-135b-5p	12	miRNA
TATGGCTTTTCATTCCTATGTGAA	miR-135b-5p	12	miRNA
TATGTGCCTTTGGACTACATC	miR-455-5p	12	miRNA
TATGTGCCTTTGGACTACATCG	miR-455-5p	12	miRNA
TATTGCACATTACTAAGTTGC	miR-32-5p	12	miRNA
TATTGCACATTACTAAGTTGCA	miR-32-5p	12	miRNA
TATTGCACTCGTCCCGG	miR-92b-3p	12	miRNA
TATTGCACTCGTCCCGGC	miR-92b-3p	12	miRNA
TATTGCACTCGTCCCGGCC	miR-92b-3p	12	miRNA
TATTGCACTCGTCCCGGCCA	miR-92b-3p	12	miRNA
TATTGCACTCGTCCCGGCCT	miR-92b-3p	12	miRNA
TATTGCACTCGTCCCGGCCTA	miR-92b-3p	12	miRNA
TATTGCACTCGTCCCGGCCTC	miR-92b-3p	12	miRNA
TATTGCACTCGTCCCGGCCTCA	miR-92b-3p	12	miRNA
TATTGCACTCGTCCCGGCCTCC	miR-92b-3p	12	miRNA
TATTGCACTCGTCCCGGCCTCCA	miR-92b-3p	12	miRNA
TATTGCACTCGTCCCGGCCTCCT	miR-92b-3p	12	miRNA
TATTGCACTCGTCCCGGCCTCT	miR-92b-3p	12	miRNA
TATTGCACTCGTCCCGGCCTT	miR-92b-3p	12	miRNA
TATTGCACTTGTCC	miR-92a-1-3p-miR-92a-2-3p-	12	miRNA
TATTGCACTTGTCCCGGC	miR-92a-1-3p-miR-92a-2-3p-	12	miRNA
TATTGCACTTGTCCCGGCC	miR-92a-1-3p-miR-92a-2-3p-	11.0372	miRNA
TATTGCACTTGTCCCGGCCT	miR-92a-1-3p-miR-92a-2-3p-	12	miRNA
TATTGCACTTGTCCCGGCCTG	miR-92a-1-3p-miR-92a-2-3p-	12	miRNA
TATTGCACTTGTCCCGGCCTGA	miR-92a-1-3p-miR-92a-2-3p-	12	miRNA
TATTGCACTTGTCCCGGCCTGC	miR-92a-1-3p-miR-92a-2-3p-	12	miRNA
TATTGCACTTGTCCCGGCCTGT	miR-92a-3p	12	miRNA
TATTGCACTTGTCCCGGCCTGTA	miR-92a-1-3p-miR-92a-2-3p-	12	miRNA
TATTGCACTTGTCCCGGCCTGTC	miR-92a-1-3p-miR-92a-2-3p-	12	miRNA
TATTGCACTTGTCCCGGCCTGTT	miR-92a-2-3p	12	miRNA
TATTGCACTTGTCCCGGCCTGTTA	miR-92a-1-3p	12	miRNA
TATTGCACTTGTCCCGGCCTGTTT	miR-92a-1-3p	12	miRNA
TATTGCTTAAGAATACGCGTAGT	miR-137-3p	12	miRNA
TCAAAACCAGGCGGAAACACCA	3p-CCA-tRF-from-tRNA-Val-AAC-3-1	5.66988	tRF
TCAAAGTGCTTACAGTGCAGGT	miR-17-5p	12	miRNA
TCAAAGTGCTTACAGTGCAGGTA	miR-17-5p	12	miRNA
TCAAAGTGCTTACAGTGCAGGTAG	miR-17-5p	12	miRNA
TCAAAGTGCTTACAGTGCAGGTAGT	miR-17-5p	12	miRNA
TCAAAGTGCTTACAGTGCAGGTAT	miR-17-5p	12	miRNA
TCAAATCACGTCGGGGTCACCA	3p-CCA-tRF-from-tRNA-Trp-CCA-3-3	4.72623	tRF
TCAAATCTCGCTGGGGCCTCCA	3p-CCA-tRF-from-tRNA-Thr-TGT-5-1	7.65896	tRF
TCAACAGACATTAATTGGGCGC	miR-421-3p	12	miRNA
TCAAGAGCAATAACGAAAAATGT	miR-335-5p	12	miRNA
TCAAGTAATCCAGGATAGGCT	miR-26a-2-5p-miR-26a-1-5p-	12	miRNA
TCAAGTCACGTCGGGGTCACCA	3p-CCA-tRF-from-tRNA-Trp-CCA-2-1	5.36107	tRF
TCAAGTCCCTGTTCAGGCGCCA	3p-CCA-tRF-from-tRNA-Lys-TTT-2-1	6.02236	tRF
TCAAGTCCCTGTTCGGGCGCCA	3p-CCA-tRF-from-tRNA-Lys-TTT-5-1	6.79544	tRF
TCAATCCCGGGTTTCGGCACCA	3p-CCA-tRF-from-tRNA-Phe-GAA-2-1	4.00695	tRF
TCAATTCCCGGCCAATGCACCA	3p-CCA-tRF-from-tRNA-Gly-CCC-1-2	4.96104	tRF
TCACAATGATGAATG	snoRNA|SNORD14E-ENSG00000200879.1-(1-15)-	12	snoRNA
TCACAGTGAACCGGTCTCTTT	miR-128-3p	12	miRNA
TCACAGTGAACCGGTCTCTTTT	miR-128-2-3p	12	miRNA
TCACATTGCCAGGGATTTCCAAC	miR-23a-3p	12	miRNA
TCACGCGGGAGACCGGGGT	misc-tRF-from-tRNA-Asp-GTC-2-4	5.45316	tRF
TCACGTCGGGGTCACCA	3p-CCA-tRF-from-tRNA-Trp-CCA-3-3	5.8569	tRF
TCAGGCTCAGTCCCCTCCCGAT	miR-484	12	miRNA
TCAGGCTCAGTCCCCTCCCGATT	miR-484-5p	12	miRNA
TCAGTGCATCACAGAACTTTG	miR-148b-3p	12	miRNA
TCAGTGCATCACAGAACTTTGT	miR-148b-3p	12	miRNA
TCAGTGCATCACAGAACTTTGTA	miR-148b-3p	12	miRNA
TCAGTGCATCACAGAACTTTGTT	miR-148b-3p	12	miRNA
TCCAGCTCGAAGGAC	3p-tRF-from-tRNA-Tyr-GTA-4-1	12	tRF
TCCAGCTCGAAGGACC	3p-tRF-from-tRNA-Tyr-GTA-4-1	12	tRF
TCCAGCTCGAAGGACCA	3p-CCA-tRF-from-tRNA-Tyr-GTA-4-1	9.01823	tRF
TCCCACTCCTGACACCA	3p-CCA-tRF-from-tRNA-Leu-CAG-1-7	8.37014	tRF
TCCCGGATGTTTT	tRF-1-from-tRNA-Cys-GCA-8-1	7.28989	tRF
TCCCGGCCAACGCACCA	3p-CCA-tRF-from-tRNA-Gly-TCC-2-2	5.89424	tRF
TCCCGGCCCATGCACCA	3p-CCA-tRF-from-tRNA-Gly-GCC-1-5	5.7836	tRF
TCCCGGGCGGAAACACCA	3p-CCA-tRF-from-tRNA-Val-CAC-3-1	7.42153	tRF
TCCCGGGTTTCGGCA	3p-tRF-from-tRNA-Phe-GAA-1-3	12	tRF
TCCCGGGTTTCGGCAC	3p-tRF-from-tRNA-Phe-GAA-1-3	12	tRF
TCCCGGGTTTCGGCACCA	3p-CCA-tRF-from-tRNA-Phe-GAA-1-3	12	tRF
TCCCTGAGACCCTAACTTG	miR-125b-2-5p-miR-125b-1-5p-	12	miRNA
TCCCTGAGACCCTAACTTGTGA	miR-125b-5p	12	miRNA
TCCCTGAGACCCTAACTTGTGAA	miR-125b-2-5p-miR-125b-1-5p-	12	miRNA
TCCCTGAGACCCTTTAACCTGTG	miR-125a-5p	12	miRNA
TCCCTGAGACCCTTTAACCTGTGA	miR-125a-5p	12	miRNA
TCCCTGAGACCCTTTAACCTGTGAA	miR-125a-5p	12	miRNA
TCCCTGGTGGTCTAGTGGTTAGGAT	5p-tRF-from-tRNA-Glu-CTC-1-2	12	tRF
TCCCTGGTGGTCTAGTGGTTAGGATT	5p-tRF-from-tRNA-Glu-CTC-1-2	12	tRF
TCCCTGTCCTCCAGGAGCTC	miR-339-5p	12	miRNA
TCCCTGTCCTCCAGGAGCTCACG	miR-339-5p	12	miRNA
TCCCTGTCCTCCAGGAGCTCACGT	miR-339-5p	12	miRNA
TCCCTGTTCGGGCGCCA	3p-CCA-tRF-from-tRNA-Lys-TTT-5-1	6.24865	tRF
TCCGAACTTGTG	miR-100-5p	12	miRNA
TCCGAGTCACGGCA	miR-4454-5p	12	miRNA
TCCGAGTCACGGCAC	miR-4454-5p	12	miRNA
TCCGAGTCACGGCACC	miR-4454-5p	12	miRNA
TCCGAGTCACGGCACCA	miR-4454-5p	9.73532	miRNA
TCCGAGTCACGGCACCAA	miR-4454-5p	12	miRNA
TCCGAGTCACGGCACCAAA	miR-4454-5p	12	miRNA
TCCGAGTCACGGCACCAAAA	miR-4454-5p	12	miRNA
TCCGAGTCACGGCACCAAT	miR-4454-5p	12	miRNA
TCCGAGTCACGGCACCAT	miR-4454-5p	12	miRNA
TCCGGCTCGAAGGAC	3p-tRF-from-tRNA-Tyr-GTA-2-1	12	tRF
TCCGGCTCGAAGGACC	3p-tRF-from-tRNA-Tyr-GTA-2-1	12	tRF
TCCGGCTCGAAGGACCA	3p-CCA-tRF-from-tRNA-Tyr-GTA-2-1	8.47802	tRF
TCCGGCTCGGAGGACC	3p-tRF-from-tRNA-Tyr-GTA-3-1	12	tRF
TCCGGCTCGGAGGACCA	3p-CCA-tRF-from-tRNA-Tyr-GTA-3-1	8.85675	tRF
TCCGGGACGGCT	miR-4497-5p	12	miRNA
TCCGGTTCTCAGGGCTCCACC	miR-671-3p	12	miRNA
TCCTCGTCGCCA	3p-CCA-tRF-from-tRNA-Ser-GCT-6-1	12	tRF
TCCTGCCGACTACGCC	3p-tRF-from-tRNA-Ser-AGA-2-6	12	tRF
TCCTGCCGACTACGCCA	3p-CCA-tRF-from-tRNA-Ser-AGA-2-6	7.35697	tRF
TCCTGCCGCGGTCGCCA	3p-CCA-tRF-from-tRNA-Arg-TCG-1-1	2.54728	tRF
TCCTGTACTGAGCTGCCCCGAG	miR-486-5p	12	miRNA
TCCTGTACTGAGCTGCCCCGAGA	miR-486-5p-miR-486-2-5p-	12	miRNA
TCCTGTACTGAGCTGCCCCGAGT	miR-486-5p-miR-486-2-5p-	12	miRNA
TCGAAACCATCCTCTGCTACCA	3p-CCA-tRF-from-tRNA-iMet-CAT-1-2	3.08312	tRF
TCGAAACCGAGCGGAAACACCA	3p-CCA-tRF-from-tRNA-Val-TAC-4-1	5.18702	tRF
TCGAAACCGGGCAGAAGCACCA	3p-CCA-tRF-from-tRNA-Val-CAC-2-1	5.34027	tRF
TCGAAACCGGGCGGAAACACCA	3p-CCA-tRF-from-tRNA-Val-AAC-1-2	5.88243	tRF
TCGAACCTCAGAGGGGGCACCA	3p-CCA-tRF-from-tRNA-Met-CAT-3-1	4.18532	tRF
TCGAAGACGATC	rRNA|SSU:LMBA01002099.643190.645047-(1043-1054)-rRNA|SSU:LMBD01003570.27772.29631	12	rRF
TCGAATCACGTCGGGGTCACCA	3p-CCA-tRF-from-tRNA-Trp-CCA-4-1	5.14467	tRF
TCGAATCCCACTCCTGACACCA	3p-CCA-tRF-from-tRNA-Leu-CAG-1-7	9.81184	tRF
TCGAATCCCACTTCTGACACCA	3p-CCA-tRF-from-tRNA-Leu-CAA-1-2	8.34394	tRF
TCGAATCCCATCCTCGTCGCCA	3p-CCA-tRF-from-tRNA-Ser-GCT-6-1	6.71163	tRF
TCGAATCCCTTCGTGGTTGCCA	3p-CCA-tRF-from-tRNA-Arg-TCG-5-1	3.19971	tRF
TCGAATCCGAGTCACGGCACCA	3p-CCA-tRF-from-tRNA-His-GTG-1-5	12	tRF
TCGAATCCTGCCGACTACGCCA	3p-CCA-tRF-from-tRNA-Ser-AGA-2-6	7.34555	tRF
TCGAATCCTGTCGGCTACGCCA	3p-CCA-tRF-from-tRNA-Ser-TGA-4-1	5.68418	tRF
TCGAATCCTGTTCGTGACGCCA	3p-CCA-tRF-from-tRNA-Ser-CGA-4-1	6.27769	tRF
TCGACCGGACCTCGACCGGC	miR-1307-5p	12	miRNA
TCGACCGGACCTCGACCGGCT	miR-1307-5p	12	miRNA
TCGACCGGACCTCGACCGGCTC	miR-1307-5p	12	miRNA
TCGACCGGACCTCGACCGGCTCT	miR-1307-5p	12	miRNA
TCGACTCCCGGTGTGGGAACCA	3p-CCA-tRF-from-tRNA-Glu-TTC-2-2	12	tRF
TCGAGCCCCACGTTGGGCGCCA	3p-CCA-tRF-from-tRNA-Lys-CTT-2-3	4.98367	tRF
TCGAGCCTCAGAGAGGGCACCA	3p-CCA-tRF-from-tRNA-Met-CAT-4-2	6.96961	tRF
TCGAGGAGCTCACAGTCTAG	miR-151b-3p-miR-151a-5p-	12	miRNA
TCGAGGAGCTCACAGTCTAGT	miR-151a-5p	12	miRNA
TCGAGGAGCTCACAGTCTAGTA	miR-151a-5p	12	miRNA
TCGAGGAGCTCACAGTCTAGTAA	miR-151a-5p	12	miRNA
TCGAGTCCCTTCGTGGTCGCCA	3p-CCA-tRF-from-tRNA-Arg-TCG-3-1	5.44487	tRF
TCGATCCCGGGCGGAAACACCA	3p-CCA-tRF-from-tRNA-Val-CAC-3-1	7.03417	tRF
TCGATCCCGGGTTTCGGCACCA	3p-CCA-tRF-from-tRNA-Phe-GAA-1-3	5.08917	tRF
TCGATCCTCACACGGGGCACCA	3p-CCA-tRF-from-tRNA-Met-CAT-1-1	6.91207	tRF
TCGATTCCAGCTCGAAGGACCA	3p-CCA-tRF-from-tRNA-Tyr-GTA-4-1	8.08628	tRF
TCGATTCCCCGACGGGGAGCCA	3p-CCA-tRF-from-tRNA-Asp-GTC-2-4	11.8577	tRF
TCGATTCCCGGCCAACGCACCA	3p-CCA-tRF-from-tRNA-Gly-TCC-2-2	5.61646	tRF
TCGATTCCCGGCCAATGCACCA	3p-CCA-tRF-from-tRNA-Gly-GCC-2-6	3.55246	tRF
TCGATTCCCGGCCCATGCACCA	3p-CCA-tRF-from-tRNA-Gly-GCC-1-5	4.5279	tRF
TCGATTCCGGCTCGAAGGACCA	3p-CCA-tRF-from-tRNA-Tyr-GTA-2-1	7.02783	tRF
TCGCCTGCCACGCGGGAGGCCCGGGT	misc-tRF-from-tRNA-Gly-GCC-1-5	3.5521	tRF
TCGGTCGTCCGACC	rRNA|LSU:LCYE01015036.15215.18592-(129-142)-rRNA|LSU:LDNV01005342.10.3308	12	rRF
TCGTACCGTGAGTAATAATGCG	miR-126-3p	12	miRNA
TCTCACACAGAAATCGCACCCGTC	miR-342-3p	12	miRNA
TCTCACACAGAAATCGCACCCGTCT	miR-342-3p	12	miRNA
TCTCCTTTTGGGCTT	miR-186-5p	11.5765	miRNA
TCTCGCCTGCCACG	misc-tRF-from-tRNA-Gly-GCC-1-5	3.76159	tRF
TCTCGCTGGGGCCTCCA	3p-CCA-tRF-from-tRNA-Thr-TGT-5-1	3.59712	tRF
TCTCGGTGGAACCTCCA	3p-CCA-tRF-from-tRNA-Gln-CTG-1-4	9.75652	tRF
TCTCTCGGCTCCTCGCGGCTCGC	miR-3615-3p	12	miRNA
TCTCTGGGCCTGTGTCTTAGGCT	miR-330-5p	12	miRNA
TCTGGGCAACAAAGTGAGACCT	miR-1285-3p	12	miRNA
TCTGTGAGACCAAAGAACTACT	miR-4677-3p	12	miRNA
TCTTTGGTTATCTAGC	miR-9-1-5p-miR-9-2-5p-miR-9-3-5p	12	miRNA
TCTTTGGTTATCTAGCTGTA	miR-9-1-5p-miR-9-2-5p-miR-9-3-5p	11.7093	miRNA
TCTTTGGTTATCTAGCTGTAT	miR-9-1-5p-miR-9-2-5p-miR-9-3-5p	12	miRNA
TCTTTGGTTATCTAGCTGTATG	miR-9-1-5p-miR-9-2-5p-miR-9-3-5p	12	miRNA
TCTTTGGTTATCTAGCTGTATGA	miR-9-5p	12	miRNA
TCTTTGGTTATCTAGCTGTATGAA	miR-9-1-5p-miR-9-2-5p-miR-9-3-5p	12	miRNA
TCTTTGGTTATCTAGCTGTATGT	miR-9-1-5p-miR-9-2-5p-miR-9-3-5p	12	miRNA
TGAAATGTTTAGGAC	miR-203a-3p	12	miRNA
TGAAGGTCGTGAGT	misc_RNA|RF00019-ENSG00000238713.1-(9-22)-misc-tRF	2.97803	tRF
TGACTGAACGCC	rRNA|LSU:LCYE01015036.15215.18592-(3107-3118)-rRNA|LSU:LDNV01005342.10.3308	12	rRF
TGAGAACCACGTCTGCTCTGA	miR-589-5p	12	miRNA
TGAGAACTGAATTCCATAGGCTGT	miR-146b-5p	12	miRNA
TGAGAACTGAATTCCATGGGT	miR-146a-5p	12	miRNA
TGAGAACTGAATTCCATGGGTT	miR-146a-5p	12	miRNA
TGAGAACTGAATTCCATGGGTTA	miR-146a-5p	12	miRNA
TGAGAACTGAATTCCATGGGTTG	miR-146a-5p	12	miRNA
TGAGAACTGAATTCCATGGGTTGA	miR-146a-5p	12	miRNA
TGAGAACTGAATTCCATGGGTTGT	miR-146a-5p	12	miRNA
TGAGAACTGAATTCCATGGGTTT	miR-146a-5p	12	miRNA
TGAGACCTCTGGGTTCTGAGC	miR-769-5p	12	miRNA
TGAGACCTCTGGGTTCTGAGCT	miR-769-5p	12	miRNA
TGAGACCTCTGGGTTCTGAGCTA	miR-769-5p	12	miRNA
TGAGACCTCTGGGTTCTGAGCTT	miR-769-5p	12	miRNA
TGAGCGCCTCGACGACAGAGC	miR-339-3p	12	miRNA
TGAGCGCCTCGACGACAGAGCC	miR-339-3p	12	miRNA
TGAGGGGCAGAGAGCGAGACT	miR-423-5p	12	miRNA
TGAGGGGCAGAGAGCGAGACTT	miR-423-5p	12	miRNA
TGAGGGGCAGAGAGCGAGACTTT	miR-423-5p	12	miRNA
TGAGGGGCAGAGAGCGAGACTTTT	miR-423-5p	12	miRNA
TGAGGTAGGAGGTTGTATAGT	let-7e-5p	12	miRNA
TGAGGTAGGAGGTTGTATAGTT	let-7e-5p	12	miRNA
TGAGGTAGGAGGTTGTATAGTTT	let-7e-5p	12	miRNA
TGAGGTAGTAAGTTGTATTGTT	miR-98-5p	12	miRNA
TGAGGTAGTAGATTGTA	let-7f-1-5p-let-7f-2-5p-	1.17868	miRNA
TGAGGTAGTAGATTGTATAGT	let-7f-1-5p-let-7f-2-5p-	12	miRNA
TGAGGTAGTAGATTGTATAGTT	let-7f-5p	12	miRNA
TGAGGTAGTAGATTGTATAGTTA	let-7f-1-5p-let-7f-2-5p-	12	miRNA
TGAGGTAGTAGATTGTATAGTTT	let-7f-2-5p	12	miRNA
TGAGGTAGTAGGT	let-7a-2-5p-let-7b-5p-let-7c-5p	12	miRNA
TGAGGTAGTAGGTT	let-7a-2-5p-let-7b-5p-let-7c-5p	12	miRNA
TGAGGTAGTAGGTTGTA	let-7a-2-5p-let-7c-5p-let-7a-3-5p	8.38044	miRNA
TGAGGTAGTAGGTTGTATA	let-7a-2-5p-let-7a-3-5p-let-7a-1-5p	12	miRNA
TGAGGTAGTAGGTTGTATAG	let-7a-2-5p-let-7a-3-5p-let-7a-1-5p	12	miRNA
TGAGGTAGTAGGTTGTATAGT	let-7a-2-5p-let-7a-3-5p-let-7a-1-5p	12	miRNA
TGAGGTAGTAGGTTGTATAGTA	let-7a-2-5p-let-7a-3-5p-let-7a-1-5p	12	miRNA
TGAGGTAGTAGGTTGTATAGTT	let-7a-5p	12	miRNA
TGAGGTAGTAGGTTGTATAGTTA	let-7a-2-5p-let-7a-3-5p-let-7a-1-5p	12	miRNA
TGAGGTAGTAGGTTGTATAGTTT	let-7a-2-5p-let-7a-3-5p-let-7a-1-5p	12	miRNA
TGAGGTAGTAGGTTGTATGGT	let-7c-5p	12	miRNA
TGAGGTAGTAGGTTGTATGGTT	let-7c-5p	12	miRNA
TGAGGTAGTAGGTTGTATGGTTA	let-7c-5p	12	miRNA
TGAGGTAGTAGGTTGTATGGTTT	let-7c-5p	12	miRNA
TGAGGTAGTAGGTTGTG	let-7a-2-5p-let-7c-5p-let-7a-3-5p	12	miRNA
TGAGGTAGTAGGTTGTGTGG	let-7b-5p	12	miRNA
TGAGGTAGTAGGTTGTGTGGT	let-7b-5p	12	miRNA
TGAGGTAGTAGGTTGTGTGGTT	let-7b-5p	12	miRNA
TGAGGTAGTAGGTTGTGTGGTTA	let-7b-5p	12	miRNA
TGAGGTAGTAGGTTGTGTGGTTT	let-7b-5p	12	miRNA
TGAGGTAGTAGGTTGTGTGGTTTT	let-7b-5p	12	miRNA
TGAGGTAGTAGTTTG	let-7g-5p-let-7i-5p-	12	miRNA
TGAGGTAGTAGTTTGTACAGT	let-7g-5p	12	miRNA
TGAGGTAGTAGTTTGTACAGTT	let-7g-5p	12	miRNA
TGAGGTAGTAGTTTGTACAGTTA	let-7g-5p	12	miRNA
TGAGGTAGTAGTTTGTACAGTTT	let-7g-5p	12	miRNA
TGAGGTAGTAGTTTGTGC	let-7i-5p	6.8684	miRNA
TGAGGTAGTAGTTTGTGCT	let-7i-5p	12	miRNA
TGAGGTAGTAGTTTGTGCTG	let-7i-5p	12	miRNA
TGAGGTAGTAGTTTGTGCTGT	let-7i-5p	12	miRNA
TGAGGTAGTAGTTTGTGCTGTT	let-7i-5p	12	miRNA
TGAGGTAGTAGTTTGTGCTGTTA	let-7i-5p	12	miRNA
TGAGGTAGTAGTTTGTGCTGTTT	let-7i-5p	12	miRNA
TGATATGTTTGATATATTAGGTT	miR-190a-5p	12	miRNA
TGATTAGAGGTCTTGGGGC	rRNA|LSU:LDNV01005342.10.3308-(551-569)-rRNA|LSU:LKHY01001626.510.3932	6.02524	rRF
TGCAGTCCATGGGCATATACAC	miR-455-3p	12	miRNA
TGCGGGGCTAGGGCTAACAGC	miR-744-5p	12	miRNA
TGCGGGGCTAGGGCTAACAGCA	miR-744-5p	12	miRNA
TGCTATGCCAACATATTGCCATC	miR-31-3p	12	miRNA
TGGAAGACTAGTGATTTTGTT	miR-7-3-5p-miR-7-2-5p-miR-7-1-5p	12	miRNA
TGGAAGACTAGTGATTTTGTTGT	miR-7-3-5p-miR-7-2-5p-miR-7-1-5p	12	miRNA
TGGAAGACTAGTGATTTTGTTGTT	miR-7-5p	12	miRNA
TGGAAGACTAGTGATTTTGTTGTTA	miR-7-3-5p-miR-7-2-5p-miR-7-1-5p	12	miRNA
TGGAAGACTAGTGATTTTGTTGTTT	miR-7-1-5p	12	miRNA
TGGAGAGAAAGGCAGTTCCTGA	miR-185-5p	12	miRNA
TGGAGGCGTGGGT	miR-4443-5p	6.88496	miRNA
TGGAGGCGTGGGTT	miR-4443-5p	12	miRNA
TGGATAAGGCACTG	misc-tRF-from-tRNA-Arg-CCT-1-1	2.7686	tRF
TGGATAAGGCACTGGC	misc-tRF-from-tRNA-Arg-CCT-1-1	4.03041	tRF
TGGATAAGGCACTGGCC	misc-tRF-from-tRNA-Arg-CCT-1-1	2.95131	tRF
TGGATAAGGCATTG	misc-tRF-from-tRNA-Arg-CCT-4-1	4.39403	tRF
TGGATAAGGCATTGGC	misc-tRF-from-tRNA-Arg-CCT-4-1	4.12437	tRF
TGGATATGATGACTGATTACCTGAGA	snoRNA|SNORD20-ENSG00000207280.1-(1-26)-	12	snoRNA
TGGCAGTGTATTGTTAGCTGGT	miR-449a	12	miRNA
TGGCTCAGTTCAGCAGGAAC	miR-24-1-3p-miR-24-2-3p-	12	miRNA
TGGCTCAGTTCAGCAGGAACA	miR-24-1-3p-miR-24-2-3p-	12	miRNA
TGGCTCAGTTCAGCAGGAACAG	miR-24-3p	12	miRNA
TGGCTCAGTTCAGCAGGAACAGA	miR-24-1-3p-miR-24-2-3p-	12	miRNA
TGGCTCAGTTCAGCAGGAACAGT	miR-24-1-3p-miR-24-2-3p-	12	miRNA
TGGCTCAGTTCAGCAGGAACC	miR-24-1-3p-miR-24-2-3p-	12	miRNA
TGGGATCTCCGGGGTCTTGGTT	miR-769-3p	12	miRNA
TGGGTCTTTGCGGGCGAGATG	miR-193a-5p	12	miRNA
TGGGTCTTTGCGGGCGAGATGA	miR-193a-5p	12	miRNA
TGGGTGGTTCAGTGG	misc-tRF-from-tRNA-Gly-GCC-1-5	2.74988	tRF
TGGGTTTACGTTGGGAGAACTT	miR-629-5p	12	miRNA
TGGTAGAATTCTCGCC	misc-tRF-from-tRNA-Gly-GCC-1-5	5.87918	tRF
TGGTAGAATTCTCGCCT	misc-tRF-from-tRNA-Gly-GCC-1-5	8.41836	tRF
TGGTAGAATTCTCGCCTGCC	misc-tRF-from-tRNA-Gly-GCC-1-5	7.40873	tRF
TGGTGAGTATCCCCGC	misc-tRF-from-tRNA-Asp-GTC-2-4	8.32255	tRF
TGGTGAGTATCCCCGCCTGTC	misc-tRF-from-tRNA-Asp-GTC-2-4	6.90576	tRF
TGGTTAGGATTCGGC	misc-tRF-from-tRNA-Glu-CTC-1-2	3.61465	tRF
TGGTTAGGATTCGGCGC	misc-tRF-from-tRNA-Glu-CTC-1-2	3.75521	tRF
TGGTTAGGATTCGGCGCT	misc-tRF-from-tRNA-Glu-CTC-1-2	2.37856	tRF
TGGTTAGGATTCGGCGCTC	misc-tRF-from-tRNA-Glu-CTC-1-2	3.80519	tRF
TGGTTAGGATTCGGCGCTCTCACCGCC	misc-tRF-from-tRNA-Glu-CTC-1-2	3.1628	tRF
TGGTTATCACGTTCGCC	misc-tRF-from-tRNA-Val-AAC-1-2	1.90823	tRF
TGGTTCAGTGGTAG	misc-tRF-from-tRNA-Gly-GCC-1-5	4.56429	tRF
TGGTTCAGTGGTAGA	misc-tRF-from-tRNA-Gly-GCC-1-5	3.28303	tRF
TGGTTCAGTGGTAGAA	misc-tRF-from-tRNA-Gly-GCC-1-5	4.49527	tRF
TGGTTCAGTGGTAGAATTCTCGCC	misc-tRF-from-tRNA-Gly-GCC-1-5	1.89816	tRF
TGTAAACATCCCCGAC	miR-30d-5p	12	miRNA
TGTAAACATCCCCGACTGGA	miR-30d-5p	12	miRNA
TGTAAACATCCCCGACTGGAA	miR-30d-5p	12	miRNA
TGTAAACATCCCCGACTGGAAG	miR-30d-5p	12	miRNA
TGTAAACATCCCCGACTGGAAGC	miR-30d-5p	12	miRNA
TGTAAACATCCCCGACTGGAAGCA	miR-30d-5p	12	miRNA
TGTAAACATCCCCGACTGGAAGCT	miR-30d-5p	12	miRNA
TGTAAACATCCCCGACTGGAAGCTA	miR-30d-5p	12	miRNA
TGTAAACATCCCCGACTGGAAGCTT	miR-30d-5p	12	miRNA
TGTAAACATCCCCGACTGGAAGT	miR-30d-5p	12	miRNA
TGTAAACATCCTACACTCAGC	miR-30b-5p	12	miRNA
TGTAAACATCCTACACTCAGCT	miR-30b-5p	12	miRNA
TGTAAACATCCTACACTCAGCTT	miR-30b-5p	12	miRNA
TGTAAACATCCTACACTCTCAGC	miR-30c-5p	12	miRNA
TGTAAACATCCTACACTCTCAGCT	miR-30c-1-5p-miR-30c-2-5p-	12	miRNA
TGTAAACATCCTACACTCTCAGCTA	miR-30c-1-5p-miR-30c-2-5p-	12	miRNA
TGTAAACATCCTACACTCTCAGCTT	miR-30c-1-5p-miR-30c-2-5p-	12	miRNA
TGTAAACATCCTCGAC	miR-30a-5p	12	miRNA
TGTAAACATCCTCGACTGGA	miR-30a-5p	12	miRNA
TGTAAACATCCTCGACTGGAA	miR-30a-5p	12	miRNA
TGTAAACATCCTCGACTGGAAG	miR-30a-5p	12	miRNA
TGTAAACATCCTCGACTGGAAGC	miR-30a-5p	12	miRNA
TGTAAACATCCTCGACTGGAAGCA	miR-30a-5p	12	miRNA
TGTAAACATCCTCGACTGGAAGCT	miR-30a-5p	12	miRNA
TGTAAACATCCTCGACTGGAAGCTA	miR-30a-5p	12	miRNA
TGTAAACATCCTCGACTGGAAGCTT	miR-30a-5p	12	miRNA
TGTAAACATCCTCGACTGGAAGT	miR-30a-5p	12	miRNA
TGTAAACATCCTTGAC	miR-30e-5p	12	miRNA
TGTAAACATCCTTGACTGGAAGC	miR-30e-5p	12	miRNA
TGTAAACATCCTTGACTGGAAGCT	miR-30e-5p	12	miRNA
TGTAAACATCCTTGACTGGAAGCTT	miR-30e-5p	12	miRNA
TGTCACGCGGGAG	misc-tRF-from-tRNA-Asp-GTC-2-4	3.65339	tRF
TGTCACGCGGGAGA	misc-tRF-from-tRNA-Asp-GTC-2-4	3.27982	tRF
TGTCACGCGGGAGAC	misc-tRF-from-tRNA-Asp-GTC-2-4	5.49055	tRF
TGTCACGCGGGAGACC	misc-tRF-from-tRNA-Asp-GTC-2-4	5.26502	tRF
TGTCACGCGGGAGACCGGGGT	misc-tRF-from-tRNA-Asp-GTC-2-4	2.65381	tRF
TGTGCAAATCCATGCAAAAC	miR-19b-2-3p-miR-19b-1-3p-	12	miRNA
TGTGCAAATCCATGCAAAACT	miR-19b-2-3p-miR-19b-1-3p-	12	miRNA
TGTGCAAATCCATGCAAAACTG	miR-19b-2-3p-miR-19b-1-3p-	12	miRNA
TGTGCAAATCCATGCAAAACTGA	miR-19b-3p	12	miRNA
TGTGCAAATCCATGCAAAACTGAT	miR-19b-1-3p	12	miRNA
TGTGCAAATCCATGCAAAACTGATT	miR-19b-2-3p	12	miRNA
TGTGCAAATCCATGCAAAACTGT	miR-19b-2-3p-miR-19b-1-3p-	12	miRNA
TGTGCAAATCTATGCAAAAC	miR-19a-3p	12	miRNA
TGTGCAAATCTATGCAAAACTG	miR-19a-3p	12	miRNA
TGTGCAAATCTATGCAAAACTGA	miR-19a-3p	12	miRNA
TGTGCAAATCTATGCAAAACTGAT	miR-19a-3p	12	miRNA
TGTGCAAATCTATGCAAAACTGATT	miR-19a-3p	12	miRNA
TGTTCGGGCGCCA	3p-CCA-tRF-from-tRNA-Lys-TTT-5-1	12	tRF
TTAATGCTAATCGTGATAGGG	miR-155-5p	12	miRNA
TTAATGCTAATCGTGATAGGGG	miR-155-5p	12	miRNA
TTAATGCTAATCGTGATAGGGGA	miR-155-5p	12	miRNA
TTAATGCTAATCGTGATAGGGGT	miR-155-5p	12	miRNA
TTAATGCTAATCGTGATAGGGGTA	miR-155-5p	12	miRNA
TTAATGCTAATCGTGATAGGGGTT	miR-155-5p	12	miRNA
TTAATGCTAATCGTGATAGGGGTTA	miR-155-5p	12	miRNA
TTAATGCTAATCGTGATAGGGGTTT	miR-155-5p	12	miRNA
TTAATGCTAATCGTGATAGGGGTTTA	miR-155-5p	12	miRNA
TTAATGCTAATCGTGATAGGGGTTTT	miR-155-5p	12	miRNA
TTAATGCTAATCGTGATAGGGT	miR-155-5p	12	miRNA
TTACTCTGAGACCT	snoRNA|SNORD45A-ENSG00000207241.1-(70-83)-snoRNA|SNORD45C-ENSG00000206620.1	12	snoRNA
TTAGGGCCCTGGCTCCATCT	miR-1296-5p	12	miRNA
TTAGGGCCCTGGCTCCATCTC	miR-1296-5p	12	miRNA
TTAGGGCCCTGGCTCCATCTCC	miR-1296-5p	12	miRNA
TTATAAAGCAATGAGACTGAT	miR-340-5p	12	miRNA
TTATAAAGCAATGAGACTGATT	miR-340-5p	12	miRNA
TTATAATACAACCTGATAAGT	miR-374a-5p	12	miRNA
TTATAATACAACCTGATAAGTG	miR-374a-5p	12	miRNA
TTATAATACAACCTGATAAGTGT	miR-374a-5p	12	miRNA
TTATCAGAATCTCCAGGGGT	miR-361-5p	12	miRNA
TTATCAGAATCTCCAGGGGTA	miR-361-5p	12	miRNA
TTATCAGAATCTCCAGGGGTAC	miR-361-5p	12	miRNA
TTATGGTTTGCCTGGGAC	miR-584-5p	7.39985	miRNA
TTATGGTTTGCCTGGGACT	miR-584-5p	12	miRNA
TTATGGTTTGCCTGGGACTG	miR-584-5p	12	miRNA
TTATGGTTTGCCTGGGACTGA	miR-584-5p	12	miRNA
TTATGGTTTGCCTGGGACTGAA	miR-584-5p	12	miRNA
TTATGGTTTGCCTGGGACTGAT	miR-584-5p	12	miRNA
TTATGGTTTGCCTGGGACTGC	miR-584-5p	12	miRNA
TTATTCAATTGAAACAGCGTGATTT	tRF-1-from-tRNA-Thr-AGT-1-2	0.213756	tRF
TTATTGCTTAAGAATACGCGT	miR-137-3p	12	miRNA
TTATTGCTTAAGAATACGCGTAG	miR-137-3p	12	miRNA
TTATTGCTTAAGAATACGCGTAGT	miR-137-3p	12	miRNA
TTCAAGTAATCCAGGATAGG	miR-26a-2-5p-miR-26a-1-5p-	12	miRNA
TTCAAGTAATCCAGGATAGGC	miR-26a-2-5p-miR-26a-1-5p-	12	miRNA
TTCAAGTAATCCAGGATAGGCT	miR-26a-5p	12	miRNA
TTCAAGTAATCCAGGATAGGCTA	miR-26a-2-5p-miR-26a-1-5p-	12	miRNA
TTCAAGTAATCCAGGATAGGCTT	miR-26a-2-5p-miR-26a-1-5p-	12	miRNA
TTCAAGTAATTCAGGATAGG	miR-26b-5p	12	miRNA
TTCAAGTAATTCAGGATAGGT	miR-26b-5p	12	miRNA
TTCAAGTAATTCAGGATAGGTT	miR-26b-5p	12	miRNA
TTCAAGTAATTCAGGATAGGTTA	miR-26b-5p	12	miRNA
TTCAAGTAATTCAGGATAGGTTT	miR-26b-5p	12	miRNA
TTCACAGTGGCTAAGT	miR-27b-3p-miR-27a-3p-	12	miRNA
TTCACAGTGGCTAAGTT	miR-27b-3p-miR-27a-3p-	12	miRNA
TTCACAGTGGCTAAGTTC	miR-27b-3p-miR-27a-3p-	12	miRNA
TTCACAGTGGCTAAGTTCC	miR-27a-3p	12	miRNA
TTCACAGTGGCTAAGTTCCG	miR-27a-3p	12	miRNA
TTCACAGTGGCTAAGTTCCGA	miR-27a-3p	12	miRNA
TTCACAGTGGCTAAGTTCCGC	miR-27a-3p	12	miRNA
TTCACAGTGGCTAAGTTCCGCA	miR-27a-3p	12	miRNA
TTCACAGTGGCTAAGTTCCGCT	miR-27a-3p	12	miRNA
TTCACAGTGGCTAAGTTCCGT	miR-27a-3p	12	miRNA
TTCACAGTGGCTAAGTTCCT	miR-27a-3p	12	miRNA
TTCACAGTGGCTAAGTTCT	miR-27a-3p	12	miRNA
TTCACAGTGGCTAAGTTCTG	miR-27b-3p	12	miRNA
TTCACAGTGGCTAAGTTCTGC	miR-27b-3p	12	miRNA
TTCACAGTGGCTAAGTTCTGCA	miR-27b-3p	12	miRNA
TTCACAGTGGCTAAGTTCTGCT	miR-27b-3p	12	miRNA
TTCACCACCTTCTCCACCCAGC	miR-197-3p	12	miRNA
TTCCAGCTCGAAGGACC	3p-tRF-from-tRNA-Tyr-GTA-4-1	12	tRF
TTCCAGCTCGAAGGACCA	3p-CCA-tRF-from-tRNA-Tyr-GTA-4-1	6.33793	tRF
TTCCCCGACGGGGAGCCA	3p-CCA-tRF-from-tRNA-Asp-GTC-2-4	0.288725	tRF
TTCCCGGCCAACGCACCA	3p-CCA-tRF-from-tRNA-Gly-TCC-2-2	8.54371	tRF
TTCCCGGCCAATGCACCA	3p-CCA-tRF-from-tRNA-Gly-GCC-2-6	7.30397	tRF
TTCCCGGCCCATGCACCA	3p-CCA-tRF-from-tRNA-Gly-GCC-1-5	9.83157	tRF
TTCCCTTTGTCATCCTATGCCT	miR-204-5p	12	miRNA
TTCCCTTTGTCATCCTATGCCTG	miR-204-5p	12	miRNA
TTCCGGCTCGAAGGACC	3p-tRF-from-tRNA-Tyr-GTA-2-1	12	tRF
TTCCGGCTCGAAGGACCA	3p-CCA-tRF-from-tRNA-Tyr-GTA-2-1	8.60868	tRF
TTCTCGCCTGCCAC	misc-tRF-from-tRNA-Gly-GCC-1-5	4.90448	tRF
TTCTCGCCTGCCACG	misc-tRF-from-tRNA-Gly-GCC-1-5	3.80047	tRF
TTGACTCTAGTCTGGCACGGTGAAGA	rRNA|LSU:LCYE01015036.15215.18592-(2373-2398)-rRNA|LSU:LDNV01005342.10.3308	2.10453	rRF
TTGCAGTGATGAC	snoRNA|SNORD110-ENSG00000221116.1-(1-13)-	12	snoRNA
TTGCAGTGATGACT	snoRNA|SNORD110-ENSG00000221116.1-(1-14)-	12	snoRNA
TTGCTGTGATGAC	snoRNA|SNORD53B-ENSG00000265706.1-(1-13)-snoRNA|SNORD58C-ENSG00000202093.1	12	snoRNA
TTGCTGTGATGACT	snoRNA|SNORD53B-ENSG00000265706.1-(1-14)-snoRNA|SNORD58C-ENSG00000202093.1	12	snoRNA
TTGGAGGCGTGGGT	miR-4443-5p	1.52239	miRNA
TTGGTGGTTCAGT	misc-tRF-from-tRNA-Gly-GCC-5-1	3.30178	tRF
TTGGTGGTTCAGTGG	misc-tRF-from-tRNA-Gly-GCC-5-1	1.99708	tRF
TTGGTGGTTCGAGCCCACCCAGGGACGCCA	3p-tR-half-from-tRNA-Asn-GTT-3-2	12	tiR
TTGTGCAAATCTATGCAAAACTGA	miR-19a-3p	12	miRNA
TTGTTCGAGCTTTT	tRF-1-from-tRNA-Asn-GTT-2-2	0.27661	tRF
TTTAGAGACGGGGTCTTGCTCT	miR-1303	12	miRNA
TTTCAGTCAGATGTTTGCTGC	miR-30d-3p	12	miRNA
TTTCAGTCAGATGTTTGCTGCT	miR-30d-3p	12	miRNA
TTTCAGTCGGATGTTTGCAGC	miR-30a-3p	12	miRNA
TTTCAGTCGGATGTTTGCAGCT	miR-30a-3p	12	miRNA
TTTCAGTCGGATGTTTGCAGT	miR-30a-3p	12	miRNA
TTTCCGGCTCGCGTGGGTGT	miR-1180-3p	12	miRNA
TTTCCGGCTCGCGTGGGTGTGT	miR-1180-3p	12	miRNA
TTTCTGGAGGTTTT	tRF-1-from-tRNA-Ser-GCT-4-1	0.152614	tRF
TTTGAAATCAGTGTT	miR-29b-1-3p-miR-29b-2-3p-	12	miRNA
TTTGAATGATGACT	snoRNA|SNORD101-ENSG00000206754.1-(2-15)-	12	snoRNA
TTTGGCAATGGTAGAACTCAC	miR-182-5p	12	miRNA
TTTGGCAATGGTAGAACTCACA	miR-182-5p	12	miRNA
TTTGGCAATGGTAGAACTCACAC	miR-182-5p	12	miRNA
TTTGGCAATGGTAGAACTCACACT	miR-182-5p	12	miRNA
TTTGGCAATGGTAGAACTCACACTG	miR-182-5p	12	miRNA
TTTGGCAATGGTAGAACTCACACTGA	miR-182-5p	12	miRNA
TTTGGCAATGGTAGAACTCACACTGG	miR-182-5p	12	miRNA
TTTGGCAATGGTAGAACTCACACTGGT	miR-182-5p	12	miRNA
TTTGGCAATGGTAGAACTCACACTGT	miR-182-5p	12	miRNA
TTTGGCACTAGCACATTTTTGCT	miR-96-5p	12	miRNA
TTTTGCGATGTGTTCCTAATAT	miR-450a-5p	12	miRNA
TTTTTCATTATTGCTCCTGACC	miR-335-3p	12	miRNA
