# Supplementary material for: XRN2 suppresses aberrant entry of tRNA trailers into argonaute in humans and Arabidopsis
Source: PLoS Genet. 2023 May 5;19(5):e1010755. doi: 10.1371/journal.pgen.1010755 (PMC10191329; doi:10.1371/journal.pgen.1010755)
Supplement: S2 Table — (XLSX) [file pgen.1010755.s005.xlsx]

## Sheet: SupplementalTable2
gene	baseMean	log2FoldChange (siXRN1&2/siCon)	lfcSE	stat	pvalue	padj	class
in-tRF_from_tRNA-Tyr-GTA-2-1	1475.5	3.28799	0.350514	9.38047	6.57e-21	2.03e-17	in-tRF
tRF-1_from_tRNA-Arg-ACG-2-4	3812.42	1.37801	0.232251	5.93327	2.97e-09	1.53e-06	tRF-1
tRF-1_from_tRNA-Ala-CGC-2-1	23734.8	1.21155	0.214887	5.63808	1.72e-08	4.42e-06	tRF-1
tRF-1_from_tRNA-Ile-AAT-2-1	4968.09	1.71419	0.306617	5.59065	2.26e-08	4.99e-06	tRF-1
tRF-1_from_tRNA-Thr-TGT-4-1	1628.28	1.37361	0.251312	5.46578	4.61e-08	7.31e-06	tRF-1
tRF-1_from_tRNA-Cys-GCA-2-3	57092.9	1.42577	0.267929	5.32146	1.03e-07	1.27e-05	tRF-1
tRF-1_from_tRNA-Thr-CGT-2-1	186.997	1.61656	0.30356	5.32532	1.01e-07	1.27e-05	tRF-1
tRF-1_from_tRNA-Ser-TGA-1-1	734949	1.08697	0.212687	5.11064	3.21e-07	3.3e-05	tRF-1
tRF-1_from_tRNA-Gly-GCC-1-3	13887.9	1.05124	0.21877	4.80523	1.55e-06	0.000122351	tRF-1
tRF-1_from_tRNA-Thr-TGT-2-1	27685.5	0.905828	0.190371	4.75823	1.95e-06	0.000150509	tRF-1
tRF-1_from_tRNA-Val-TAC-2-1	278.886	2.01097	0.43352	4.63871	3.51e-06	0.000240501	tRF-1
tRF-1_from_tRNA-Ala-TGC-2-1	608.1	1.16654	0.257093	4.53743	5.69e-06	0.000351576	tRF-1
tRF-1_from_tRNA-Arg-CCG-1-2	384.234	1.31264	0.295694	4.43919	9.03e-06	0.000506822	tRF-1
tRF-1_from_tRNA-Pro-TGG-3-4	64072	1.6746	0.378802	4.42077	9.84e-06	0.000516944	tRF-1
tRF-1_from_tRNA-Val-TAC-1-2	501.144	1.14179	0.259545	4.39921	1.09e-05	0.000558994	tRF-1
tRF-1_from_tRNA-Thr-AGT-2-1	1586.06	1.18598	0.271035	4.37573	1.21e-05	0.000602607	tRF-1
tRF-1_from_tRNA-Leu-AAG-2-4	8010.42	0.96872	0.222642	4.35102	1.36e-05	0.000663977	tRF-1
miR-4443-5p	638.42	-1.22106	0.287432	-4.24816	2.16e-05	0.000964274	miRNA
tRF-1_from_tRNA-iMet-CAT-1-6	573.64	1.1359	0.27644	4.10901	3.97e-05	0.00153331	tRF-1
tRF-1_from_tRNA-Ser-CGA-2-1	2631.46	1.31111	0.321941	4.07251	4.65e-05	0.00172983	tRF-1
3p-CCA-tRF_from_tRNA-Ser-GCT-1-1	68.5636	-1.68114	0.414815	-4.05273	5.06e-05	0.00178837	tRF-3
tRF-1_from_tRNA-SeC-TCA-1-1	26.1661	2.12953	0.525524	4.05219	5.07e-05	0.00178837	tRF-1
tRF-1_from_tRNA-Val-AAC-1-1	1666.99	0.777521	0.192386	4.04146	5.31e-05	0.00182201	tRF-1
tRF-1_from_tRNA-Asn-GTT-6-1	235.24	1.99705	0.495009	4.03438	5.47e-05	0.0018572	tRF-1
tRF-1_from_tRNA-Tyr-GTA-2-1	6771.58	2.22206	0.556062	3.99607	6.44e-05	0.00213777	tRF-1
3p-CCA-tRF_from_tRNA-Ser-TGA-3-1	1434.4	-1.46189	0.368742	-3.96453	7.35e-05	0.00238966	tRF-3
miR-4521-5p	12302.1	1.27249	0.325419	3.91031	9.22e-05	0.00287424	miRNA
miR-1276-5p	78.3431	1.292	0.331092	3.90224	9.53e-05	0.00294208	miRNA
in-tRF_from_tRNA-Ile-TAT-1-1	155.105	1.82311	0.482851	3.77571	0.000159551	0.00443725	in-tRF
miR-1275-5p	536.525	1.02666	0.273932	3.74787	0.000178341	0.00478728	miRNA
in-tRF_from_tRNA-Arg-TCT-2-1	265.316	1.05861	0.284141	3.72566	0.000194802	0.00509623	in-tRF
miR-20a-5p	43909.1	0.866433	0.234226	3.69914	0.000216331	0.00547389	miRNA
tRF-1_from_tRNA-Asn-GTT-9-2	111.623	1.72856	0.469527	3.68149	0.000231872	0.00577249	tRF-1
tRF-1_from_tRNA-Asn-GTT-2-2	4212.48	1.4014	0.381671	3.67175	0.000240895	0.00594914	tRF-1
tRF-1_from_tRNA-Asp-GTC-2-6	7941.36	0.851449	0.233153	3.65189	0.000260316	0.00622941	tRF-1
tRF-1_from_tRNA-Lys-TTT-2-1	232.825	1.40339	0.384208	3.65268	0.000259522	0.00622941	tRF-1
miR-107	930.331	0.719747	0.20208	3.56169	0.00036847	0.00836372	miRNA
tRF-1_from_tRNA-Lys-CTT-1-1	273.769	1.63916	0.461098	3.5549	0.000378123	0.00845844	tRF-1
3p-CCA-tRF_from_tRNA-Leu-CAG-1-5	2298.92	-1.41954	0.400432	-3.54503	0.000392567	0.0086561	tRF-3
miR-1260b-5p	835.972	-0.844613	0.242633	-3.48103	0.000499491	0.0102833	miRNA
3p-CCA-tRF_from_tRNA-Ser-TGA-4-1	1088.07	-0.969111	0.279707	-3.46473	0.000530759	0.0107793	tRF-3
miR-140-3p	4244.48	0.7157	0.20698	3.45783	0.000544545	0.0109156	miRNA
tRF-1_from_tRNA-Tyr-GTA-5-4	823.227	0.872262	0.253048	3.44703	0.000566787	0.0112158	tRF-1
3p-tRF_from_tRNA-Leu-CAG-1-5	316.133	-1.27622	0.372499	-3.42611	0.000612302	0.0119631	tRF-3
tRF-1_from_tRNA-Thr-CGT-3-1	3938.29	1.57997	0.463268	3.4105	0.000648445	0.0125109	tRF-1
tRF-1_from_tRNA-Cys-GCA-12-1	68.2881	1.31486	0.388711	3.38262	0.000717983	0.0137665	tRF-1
tRF-1_from_tRNA-Cys-GCA-4-1	4470.58	0.712612	0.213562	3.3368	0.000847501	0.0156661	tRF-1
miR-378c-5p	5952.9	0.779383	0.237559	3.2808	0.00103512	0.0183864	miRNA
miR-98-5p	627.101	0.802847	0.244736	3.28047	0.00103636	0.0183864	miRNA
miR-378a-3p_miR-378c-5p_	814.63	0.958225	0.292744	3.27325	0.00106319	0.0187546	miRNA
3p-tRF_from_tRNA-Ser-TGA-3-1	217.924	-1.44933	0.451004	-3.21358	0.00131093	0.0222354	tRF-3
tRF-1_from_tRNA-Gln-CTG-1-5	163.638	1.11778	0.349826	3.19523	0.00139718	0.0230647	tRF-1
3p-CCA-tRF_from_tRNA-Gln-CTG-2-1	2325.13	-0.759932	0.238786	-3.18248	0.0014602	0.0238499	tRF-3
3p-CCA-tRF_from_tRNA-Cys-GCA-4-1	3925.62	-0.651974	0.20715	-3.14735	0.00164757	0.0260307	tRF-3
3p-CCA-tRF_from_tRNA-Leu-CAA-2-1	3521.98	-1.23625	0.392438	-3.15018	0.00163172	0.0260307	tRF-3
miR-34c-5p	29.5561	1.9829	0.630504	3.14495	0.00166118	0.0260307	miRNA
3p-tRF_from_tRNA-Ser-TGA-4-1	99.2787	-1.01161	0.324471	-3.11772	0.00182257	0.0274452	tRF-3
tRF-1_from_tRNA-Val-AAC-3-1	334.757	0.922466	0.297631	3.09936	0.0019394	0.0287491	tRF-1
tRF-1_from_tRNA-Lys-CTT-2-1	37983.1	0.710108	0.229657	3.09204	0.00198788	0.0292219	tRF-1
miR-589-5p	1067.6	0.659204	0.213381	3.08933	0.0020061	0.0293499	miRNA
5p-tRF_from_tRNA-Ala-AGC-11-1	60.4688	-1.25603	0.408215	-3.07689	0.00209169	0.0300917	tRF-5
in-tRF_from_tRNA-Tyr-GTA-5-3	85.7191	1.08567	0.35294	3.07608	0.00209742	0.0300917	in-tRF
tRF-1_from_tRNA-Cys-GCA-15-1	46.2231	1.69066	0.549095	3.07899	0.00207706	0.0300917	tRF-1
miR-17-5p	31218.4	0.754912	0.24604	3.06825	0.00215316	0.0306305	miRNA
miR-10523-5p	26.0463	-1.57813	0.515864	-3.05921	0.00221925	0.0314258	miRNA
miR-501-3p	744.491	0.683709	0.224232	3.04911	0.00229521	0.0320602	miRNA
3p-CCA-tRF_from_tRNA-Ser-CGA-2-1	181.19	-1.00717	0.334454	-3.0114	0.00260044	0.0353829	tRF-3
tRF-1_from_tRNA-Trp-CCA-2-1	1011.39	0.874328	0.290355	3.01124	0.00260185	0.0353829	tRF-1
3p-CCA-tRF_from_tRNA-Arg-TCT-3-2	33.7884	-1.38401	0.462135	-2.99481	0.00274619	0.0366992	tRF-3
tRF-1_from_tRNA-Leu-AAG-1-2	7406.24	1.24837	0.417747	2.98834	0.00280498	0.0373232	tRF-1
miR-1246	366.201	1.24055	0.4222	2.93829	0.00330026	0.0415833	miRNA
3p-tRF_from_tRNA-Gln-CTG-2-1	292.53	-0.869468	0.29848	-2.91299	0.00357992	0.0443823	tRF-3
miR-10399-3p	38.938	1.42547	0.49042	2.90663	0.00365343	0.0449329	miRNA
miR-500a-3p	873.813	0.620092	0.213951	2.89829	0.00375209	0.0459631	miRNA
tRF-1_from_tRNA-Val-TAC-3-1	1698.26	1.50747	0.521202	2.8923	0.0038243	0.0460123	tRF-1
in-tRF_from_tRNA-Tyr-GTA-6-1	55.95	1.98563	0.694214	2.86025	0.00423304	0.0494977	in-tRF
tRF-1_from_tRNA-Tyr-GTA-5-5	81.4918	1.23211	0.431405	2.85604	0.00428966	0.0499704	tRF-1
miR-504-5p	39.4438	1.2352	0.439536	2.81024	0.00495038	0.0551691	miRNA
miR-22-3p	1617.31	-0.747793	0.266422	-2.80679	0.00500372	0.0553637	miRNA
miR-942-3p	35.2001	1.61004	0.57622	2.79414	0.00520385	0.0571683	miRNA
tRF-1_from_tRNA-Ile-AAT-8-1	6513.86	1.08728	0.390532	2.7841	0.00536768	0.0583452	tRF-1
miR-1246-5p	1060.16	0.808203	0.291659	2.77106	0.00558745	0.0605209	miRNA
miR-548f-1-3p	39.6926	1.2528	0.457131	2.74057	0.00613331	0.0642874	miRNA
5p-tRF_from_tRNA-Ile-GAT-1-1	333.161	-0.67156	0.245301	-2.7377	0.00618711	0.0643085	tRF-5
3p-tRF_from_tRNA-Val-AAC-2-1	1991.5	-0.503097	0.185732	-2.70872	0.00675439	0.0676974	tRF-3
miR-421-3p	402.858	0.700033	0.263125	2.66046	0.00780338	0.0745791	miRNA
tRF-1_from_tRNA-Ile-AAT-5-2	37057.9	0.777105	0.294453	2.63915	0.00831149	0.0777502	tRF-1
tRF-1_from_tRNA-Tyr-GTA-5-3	303.636	1.38514	0.528228	2.62225	0.00873517	0.0809773	tRF-1
tRF-1_from_tRNA-Cys-GCA-9-4	3335.82	0.607745	0.231944	2.62023	0.00878712	0.0810088	tRF-1
tRF-1_from_tRNA-Thr-AGT-1-2	747.82	2.1883	0.835207	2.62008	0.00879104	0.0810088	tRF-1
miR-106b-5p	1428.68	0.820735	0.315105	2.60464	0.00919708	0.0833675	miRNA
3p-CCA-tRF_from_tRNA-Gly-CCC-2-1	155.487	-0.9396	0.361494	-2.59921	0.00934375	0.0839625	tRF-3
3p-CCA-tRF_from_tRNA-Arg-TCT-2-1	73.1009	-1.13997	0.440271	-2.58924	0.00961869	0.0858176	tRF-3
3p-CCA-tRF_from_tRNA-Thr-CGT-4-1	204.478	-0.765231	0.295463	-2.58994	0.00959926	0.0858176	tRF-3
3p-CCA-tRF_from_tRNA-Ser-GCT-2-1	91.5985	-1.4497	0.561736	-2.58075	0.00985854	0.0874521	tRF-3
miR-3620-3p	30.0959	1.5892	0.618504	2.56942	0.0101869	0.0891245	miRNA
3p-CCA-tRF_from_tRNA-Gln-TTG-2-1	49.5704	0.949075	0.376026	2.52396	0.0116041	0.0968162	tRF-3
miR-1226-3p	452.938	0.678869	0.270038	2.51398	0.0119378	0.0982717	miRNA
miR-362-5p	229.297	0.994977	0.397678	2.50197	0.0123505	0.100552	miRNA
3p-CCA-tRF_from_tRNA-Tyr-GTA-1-1	755.374	-0.518635	0.20747	-2.49981	0.0124261	0.10057	tRF-3
miR-16-2-3p	2868.33	-0.607457	0.243332	-2.49641	0.0125458	0.10112	miRNA
miR-1257	42.8684	1.30101	0.521875	2.49296	0.0126682	0.101576	miRNA
in-tRF_from_tRNA-Leu-CAA-2-1	309.784	-0.755872	0.304401	-2.48315	0.0130227	0.103879	in-tRF
miR-181a-2-3p	478.48	-0.570306	0.231287	-2.46579	0.013671	0.107934	miRNA
miR-25-5p	885.868	-0.841751	0.342731	-2.45601	0.0140488	0.109517	miRNA
miR-501-5p	100.102	0.821536	0.334476	2.45619	0.0140419	0.109517	miRNA
miR-577-5p	210.256	0.818769	0.333697	2.45363	0.0141423	0.109968	miRNA
miR-340-5p	6049.36	0.853463	0.350089	2.43785	0.014775	0.114311	miRNA
miR-449c-5p	186.727	1.16872	0.483964	2.41489	0.0157398	0.11909	miRNA
miR-331-5p	256.321	0.81462	0.341536	2.38517	0.0170714	0.126681	miRNA
miR-103a-2-3p	139.986	1.44546	0.609484	2.37161	0.0177106	0.129729	miRNA
3p-CCA-tRF_from_tRNA-Ser-GCT-3-1	139.952	-0.803729	0.339391	-2.36815	0.0178773	0.130466	tRF-3
miR-34a-5p	419.694	1.08586	0.467786	2.32128	0.020272	0.144193	miRNA
miR-500b-3p	89.3342	1.05477	0.455098	2.31767	0.0204672	0.144914	miRNA
miR-103a-3p	19028	1.00832	0.435469	2.31547	0.0205871	0.145097	miRNA
tRF-1_from_tRNA-Leu-CAA-1-2	39.5002	1.08789	0.472204	2.30386	0.0212306	0.149291	tRF-1
in-tRF_from_tRNA-Tyr-GTA-1-1	484.865	0.781766	0.340141	2.29836	0.0215414	0.150449	in-tRF
3p-CCA-tRF_from_tRNA-Tyr-GTA-6-1	3474.36	-0.662766	0.288494	-2.29733	0.0215998	0.150516	tRF-3
miR-629-5p	3395.42	0.500542	0.218852	2.28712	0.0221886	0.15263	miRNA
5p-tRF_from_tRNA-Val-TAC-1-2	303.739	-0.643596	0.28297	-2.27443	0.0229401	0.15702	tRF-5
miR-1303	661.486	-0.815435	0.359958	-2.26536	0.0234905	0.159725	miRNA
miR-502-3p	433.349	0.554385	0.246522	2.24882	0.0245238	0.165295	miRNA
miR-421	377.683	0.664484	0.295726	2.24696	0.0246425	0.165733	miRNA
3p-CCA-tRF_from_tRNA-Gly-GCC-1-2	2545.63	-0.589438	0.263275	-2.23886	0.0251649	0.168147	tRF-3
tRF-1_from_tRNA-Arg-CCT-3-1	4614.1	0.596395	0.266587	2.23715	0.0252763	0.168527	tRF-1
miR-129-5p	196.327	0.634979	0.285617	2.22319	0.0262033	0.172634	miRNA
miR-660-5p	403.407	0.721907	0.326563	2.21062	0.0270623	0.175148	miRNA
miR-182-5p	14600	0.581102	0.264132	2.20004	0.0278038	0.176606	miRNA
miR-4473-5p	46.8178	0.940655	0.427359	2.20109	0.0277299	0.176606	miRNA
in-tRF_from_tRNA-Leu-CAA-1-2	537.391	-0.586319	0.267084	-2.19526	0.028145	0.177314	in-tRF
miR-22-5p	121.479	-0.725457	0.33186	-2.18604	0.028813	0.180147	miRNA
tRF-1_from_tRNA-Arg-ACG-1-2	5408.08	1.05711	0.483334	2.18712	0.0287335	0.180147	tRF-1
5p-tRF_from_tRNA-Ala-CGC-3-1	489.852	-0.843252	0.386571	-2.18136	0.0291566	0.180376	tRF-5
miR-19b-3p	550.138	0.784835	0.359984	2.18019	0.0292432	0.180548	miRNA
miR-194-2-5p	290.035	0.839876	0.388858	2.15985	0.0307841	0.187068	miRNA
miR-181b-3p	25.3486	1.22766	0.56887	2.15806	0.0309232	0.187176	miRNA
miR-556-3p	34.3957	1.34598	0.62488	2.15398	0.0312418	0.188366	miRNA
3p-tRF_from_tRNA-Leu-CAA-2-1	392.202	-0.88295	0.410375	-2.15157	0.0314313	0.189089	tRF-3
3p-tRF_from_tRNA-Trp-CCA-3-3	97.3171	-0.876998	0.411273	-2.1324	0.0329741	0.195376	tRF-3
3p-CCA-tRF_from_tRNA-Lys-CTT-1-1	161.947	-0.647824	0.304976	-2.12418	0.033655	0.197876	tRF-3
miR-27b-3p	26017.8	0.657153	0.309604	2.12256	0.0337906	0.197935	miRNA
tRF-1_from_tRNA-Leu-TAA-3-1	4440.71	0.978982	0.462262	2.11781	0.0341912	0.199524	tRF-1
miR-874-3p	137.038	0.698639	0.331702	2.10622	0.0351851	0.204166	miRNA
3p-CCA-tRF_from_tRNA-Gln-CTG-4-1	138.691	0.737348	0.351283	2.09901	0.0358158	0.205996	tRF-3
tRF-1_from_tRNA-Arg-TCG-2-1	1104.72	2.00232	0.954473	2.09783	0.0359206	0.206109	tRF-1
miR-3662	75.5351	-0.808426	0.389506	-2.07552	0.0379388	0.213717	miRNA
3p-CCA-tRF_from_tRNA-Phe-GAA-4-1	677.292	-0.621121	0.299548	-2.07353	0.0381233	0.213781	tRF-3
miR-15a-5p	136.429	0.604843	0.291855	2.07241	0.0382271	0.213781	miRNA
miR-29b-1-3p_miR-29b-2-3p_	30.5639	1.33452	0.643926	2.07248	0.0382209	0.213781	miRNA
3p-CCA-tRF_from_tRNA-Gln-TTG-3-1	3092.08	-0.505375	0.244993	-2.06281	0.0391305	0.216093	tRF-3
miR-1250-5p	78.5435	0.733848	0.355643	2.06344	0.039071	0.216093	miRNA
miR-486-5p	173.94	0.610611	0.296292	2.06084	0.0393181	0.216741	miRNA
tRF-1_from_tRNA-Thr-TGT-5-1	46.1506	0.92627	0.450679	2.05527	0.0398525	0.218905	tRF-1
3p-tRF_from_tRNA-iMet-CAT-1-4	68.2448	1.01585	0.495143	2.05162	0.0402065	0.220457	tRF-3
miR-2277-5p	233.423	0.685123	0.334078	2.05079	0.0402875	0.22051	miRNA
miR-93-5p	14833.8	0.592194	0.289216	2.04759	0.0406006	0.221057	miRNA
miR-424-5p	171.175	0.852093	0.417285	2.042	0.041152	0.221704	miRNA
tRF-1_from_tRNA-Ser-AGA-2-2	730.741	0.64061	0.316314	2.02523	0.0428433	0.226723	tRF-1
tRF-1_from_tRNA-His-GTG-1-7	346.449	1.14603	0.568126	2.01722	0.0436727	0.230458	tRF-1
5p-tRF_from_tRNA-Leu-CAG-1-5	288.952	-1.06945	0.531982	-2.01031	0.0443982	0.233384	tRF-5
3p-tRF_from_tRNA-Thr-TGT-5-1	549.126	-0.745846	0.372992	-1.99963	0.0455403	0.236671	tRF-3
miR-542-3p	451.285	1.03303	0.517707	1.99539	0.0460005	0.237464	miRNA
3p-CCA-tRF_from_tRNA-Trp-CCA-2-1	120.362	-0.956109	0.483929	-1.97572	0.0481864	0.242549	tRF-3
miR-23b-3p	1747.57	0.478054	0.242001	1.97542	0.0482202	0.242549	miRNA
5p-tRF_from_tRNA-Ser-GCT-3-1	196.923	0.787	0.400253	1.96626	0.0492688	0.245707	tRF-5
miR-194-5p	206.572	0.701906	0.357474	1.96351	0.0495864	0.246892	miRNA
5p-tRF_from_tRNA-Tyr-GTA-1-1	211.169	-0.725069	0.372599	-1.94598	0.0516571	0.254331	tRF-5
3p-CCA-tRF_from_tRNA-Ile-TAT-1-1	41.9451	-1.18227	0.613103	-1.92834	0.053813	0.262567	tRF-3
miR-152-3p	767.972	0.685079	0.35607	1.924	0.0543543	0.263488	miRNA
miR-500b-5p_miR-500a-5p_	88.6725	0.882649	0.459192	1.92218	0.0545834	0.264105	miRNA
miR-30a-5p	7618.66	1.06955	0.557953	1.91692	0.0552479	0.26483	miRNA
tRF-1_from_tRNA-Leu-TAG-3-1	7037.42	1.28812	0.671756	1.91754	0.0551697	0.26483	tRF-1
miR-30a-3p	2691.2	0.340254	0.17761	1.91574	0.0553983	0.265139	miRNA
miR-548k	327.947	0.447757	0.234201	1.91185	0.0558955	0.265878	miRNA
3p-CCA-tRF_from_tRNA-Arg-TCG-1-1	129.689	-0.646875	0.339596	-1.90484	0.0568012	0.267295	tRF-3
miR-628-5p	70.3533	0.647477	0.341422	1.89641	0.0579054	0.27125	miRNA
tRF-1_from_tRNA-Ser-GCT-5-1	25.4028	1.65576	0.876425	1.88922	0.0588625	0.27407	tRF-1
miR-1-3p	192.617	-0.528856	0.280589	-1.88481	0.0594558	0.276416	miRNA
miR-3691-5p	36.017	1.13251	0.601544	1.88268	0.0597443	0.277339	miRNA
3p-CCA-tRF_from_tRNA-Glu-CTC-1-7	86.5585	0.653402	0.348153	1.87677	0.0605501	0.279057	tRF-3
miR-26a-2-3p	26.7461	-0.894302	0.476214	-1.87794	0.0603891	0.279057	miRNA
miR-551b-3p	29.6753	0.920057	0.490816	1.87455	0.0608551	0.27997	miRNA
3p-CCA-tRF_from_tRNA-Thr-AGT-1-2	628.513	-0.593886	0.317806	-1.86871	0.0616635	0.281507	tRF-3
miR-195-3p	252.214	-0.626479	0.335203	-1.86896	0.0616289	0.281507	miRNA
miR-454-3p	612.811	0.460195	0.246333	1.86818	0.0617365	0.281507	miRNA
tRF-1_from_tRNA-Glu-TTC-1-2	26.1692	0.93674	0.501909	1.86636	0.0619917	0.282254	tRF-1
miR-221-5p	5099.8	1.22892	0.661873	1.85674	0.0633485	0.28674	miRNA
miR-378d-1-3p_miR-378a-3p_miR-378d-2-5p	2005.45	0.43171	0.2325	1.85682	0.0633366	0.28674	miRNA
miR-1275	26.4511	0.895609	0.483278	1.8532	0.0638538	0.288182	miRNA
3p-CCA-tRF_from_tRNA-Trp-CCA-3-3	543.193	-0.787896	0.427474	-1.84314	0.0653079	0.292474	tRF-3
3p-CCA-tRF_from_tRNA-Ala-TGC-1-1	30.6515	-0.845492	0.460521	-1.83595	0.0663657	0.295203	tRF-3
3p-CCA-tRF_from_tRNA-Thr-TGT-5-1	2537.18	-0.622913	0.342638	-1.81799	0.0690649	0.302594	tRF-3
miR-708-5p	257.114	0.495074	0.272335	1.81788	0.0690817	0.302594	miRNA
tRF-1_from_tRNA-Thr-AGT-5-1	916.684	0.78962	0.435036	1.81507	0.0695134	0.303949	tRF-1
tRF-1_from_tRNA-Phe-GAA-1-2	464.53	0.815325	0.449436	1.81411	0.0696613	0.304165	tRF-1
miR-18a-5p	1599.83	0.929156	0.512762	1.81206	0.0699769	0.304681	miRNA
let-7f-5p	25860.5	0.542816	0.29988	1.81011	0.0702787	0.305402	miRNA
miR-582-5p	29.9974	0.853384	0.472253	1.80705	0.0707546	0.306769	miRNA
miR-330-3p	1204.16	0.487583	0.270508	1.80247	0.0714708	0.308143	miRNA
miR-5010-3p	78.3044	-0.66403	0.369253	-1.7983	0.0721287	0.309637	miRNA
3p-tRF_from_tRNA-Val-CAC-2-1	121.135	-0.582721	0.328592	-1.77339	0.0761642	0.32164	tRF-3
miR-212-5p	193.733	0.47839	0.270073	1.77133	0.0765051	0.322418	miRNA
miR-652-5p	57.4848	0.88868	0.502009	1.77025	0.0766858	0.322519	miRNA
miR-548ay-3p	47.988	0.71553	0.405386	1.76506	0.0775538	0.325046	miRNA
miR-5100-3p	33.7684	-0.847481	0.480779	-1.76272	0.077947	0.325605	miRNA
miR-26b-5p	4983.19	0.365781	0.207713	1.761	0.0782386	0.325941	miRNA
miR-10b-5p	88132.2	0.376493	0.214683	1.75371	0.0794799	0.329335	miRNA
3p-tRF_from_tRNA-Gln-TTG-3-1	321.687	-0.564349	0.322935	-1.74756	0.0805397	0.329454	tRF-3
miR-532-3p	117.698	0.503644	0.2892	1.74151	0.0815945	0.330554	miRNA
3p-tRF_from_tRNA-Cys-GCA-4-1	682.814	-0.720668	0.414722	-1.73771	0.0822617	0.33181	tRF-3
3p-CCA-tRF_from_tRNA-Gly-CCC-1-2	1039.81	-0.581773	0.335949	-1.73173	0.0833217	0.334082	tRF-3
miR-222-3p	61909.3	0.491434	0.284253	1.72886	0.0838337	0.334854	miRNA
3p-CCA-tRF_from_tRNA-Thr-TGT-2-1	354.817	-0.702876	0.408448	-1.72084	0.085279	0.338035	tRF-3
tRF-1_from_tRNA-Lys-TTT-3-1	2351.96	1.08346	0.629516	1.7211	0.085232	0.338035	tRF-1
3p-tRF_from_tRNA-Thr-TGT-2-1	55.1378	-0.745232	0.436071	-1.70897	0.0874567	0.343048	tRF-3
miR-6724-4-5p	27.7385	1.01933	0.6001	1.6986	0.0893937	0.347993	miRNA
miR-92b-5p	213.289	0.457035	0.26969	1.69467	0.090138	0.349679	miRNA
3p-tRF_from_tRNA-Gly-GCC-2-6	50.0318	0.694804	0.413515	1.68024	0.092911	0.355851	tRF-3
miR-10401-3p	31.1488	0.766371	0.456794	1.67772	0.0934023	0.35729	miRNA
3p-CCA-tRF_from_tRNA-Tyr-GTA-5-3	12865	-0.280108	0.167655	-1.67074	0.0947725	0.360299	tRF-3
3p-tRF_from_tRNA-Tyr-GTA-6-1	515.718	-0.388894	0.233114	-1.66825	0.0952652	0.361143	tRF-3
miR-221-3p	49539.8	0.427743	0.256635	1.66674	0.0955663	0.361536	miRNA
miR-101-1-3p	89.6692	0.982559	0.591102	1.66225	0.0964625	0.36302	miRNA
miR-4521-3p	174.302	0.91159	0.548737	1.66125	0.0966628	0.36302	miRNA
miR-378a-3p	61096.6	0.363156	0.218752	1.66013	0.0968884	0.36342	miRNA
tRF-1_from_tRNA-Ser-GCT-6-1	3032.91	2.09348	1.27063	1.64758	0.0994383	0.367515	tRF-1
miR-3909	247.498	0.422325	0.257817	1.63808	0.101404	0.372218	miRNA
miR-1277-5p	40.7781	0.816152	0.501194	1.62841	0.103437	0.377435	miRNA
tRF-1_from_tRNA-Cys-GCA-21-1	35.1046	0.718463	0.441871	1.62596	0.103959	0.378567	tRF-1
miR-4677-3p	197.393	0.539232	0.332318	1.62264	0.104667	0.380126	miRNA
tRF-1_from_tRNA-Arg-CCG-2-1	257.332	0.804609	0.498315	1.61466	0.106384	0.383654	tRF-1
miR-30d-5p	42747.2	0.350052	0.216933	1.61364	0.106606	0.383856	miRNA
tRF-1_from_tRNA-Thr-AGT-6-1	250.363	0.713364	0.443107	1.60991	0.107417	0.386025	tRF-1
miR-1291-3p	225.783	1.13178	0.704017	1.60761	0.107921	0.386936	miRNA
miR-548j-5p	57.3374	0.710619	0.443571	1.60204	0.109146	0.388174	miRNA
3p-CCA-tRF_from_tRNA-Thr-TGT-1-1	256.528	-0.446812	0.27952	-1.5985	0.109933	0.390072	tRF-3
let-7f-2-5p	955.085	0.4038	0.254752	1.58507	0.11295	0.398032	miRNA
miR-1299	100.922	0.606008	0.38246	1.5845	0.11308	0.398036	miRNA
miR-181d-5p	601.938	0.436307	0.277344	1.57316	0.115681	0.403054	miRNA
3p-CCA-tRF_from_tRNA-Leu-AAG-2-3	35.5537	-0.721161	0.461396	-1.563	0.118053	0.408096	tRF-3
miR-671-5p	287.863	0.614875	0.393346	1.56319	0.118008	0.408096	miRNA
miR-653-5p	30.6995	0.720718	0.462383	1.5587	0.119066	0.410629	miRNA
miR-378d	45.1837	0.641262	0.411745	1.55742	0.11937	0.410808	miRNA
3p-CCA-tRF_from_tRNA-Gly-GCC-2-6	296.655	0.637129	0.410987	1.55024	0.121084	0.413479	tRF-3
3p-tRF_from_tRNA-Lys-TTT-5-1	154.095	-0.577721	0.373228	-1.5479	0.121646	0.414299	tRF-3
miR-24-1-3p_miR-24-2-3p_	1214.15	0.378267	0.244904	1.54455	0.122455	0.41564	miRNA
3p-CCA-tRF_from_tRNA-Gln-CTG-1-3	1424.65	-0.381726	0.250628	-1.52307	0.12774	0.424793	tRF-3
3p-CCA-tRF_from_tRNA-Ser-CGA-4-1	165.315	-0.557197	0.365971	-1.52252	0.127879	0.424793	tRF-3
miR-17-3p	137.315	0.620559	0.407689	1.52214	0.127975	0.424793	miRNA
miR-185-5p	7033.8	0.691475	0.458805	1.50712	0.13178	0.434005	miRNA
tRF-1_from_tRNA-Val-CAC-1-2	6814.87	0.674679	0.448377	1.50471	0.132398	0.434005	tRF-1
3p-CCA-tRF_from_tRNA-Ser-TGA-1-1	78.6345	-0.594443	0.396545	-1.49906	0.133859	0.43589	tRF-3
3p-tRF_from_tRNA-Tyr-GTA-5-3	4190.29	-0.239176	0.160266	-1.49237	0.135602	0.438329	tRF-3
let-7g-5p	23469	0.382768	0.257055	1.48905	0.136475	0.440227	miRNA
miR-3940-3p	34.0236	0.937241	0.629709	1.48837	0.136653	0.440342	miRNA
miR-532-5p	5463.23	0.472863	0.318553	1.48441	0.1377	0.440625	miRNA
miR-769-3p	142.974	0.426793	0.287385	1.48509	0.13752	0.440625	miRNA
3p-tRF_from_tRNA-Phe-GAA-4-1	202.148	-0.507911	0.343742	-1.4776	0.139516	0.443549	tRF-3
miR-346	74.454	0.602338	0.408281	1.4753	0.140131	0.443856	miRNA
miR-106a-5p_miR-17-5p_	46.8584	0.735719	0.501023	1.46843	0.141986	0.44619	miRNA
miR-628-3p	42.0797	0.806271	0.55105	1.46315	0.143425	0.447678	miRNA
miR-556-5p	32.5051	0.737184	0.504377	1.46157	0.143858	0.447746	miRNA
5p-tRF_from_tRNA-Val-TAC-4-1	64.4169	-0.722417	0.494686	-1.46035	0.144193	0.448261	tRF-5
3p-CCA-tRF_from_tRNA-Lys-TTT-5-1	538.143	-0.606724	0.416716	-1.45597	0.145402	0.450207	tRF-3
miR-103a-1-3p_miR-103a-2-3p_	7919.02	0.561672	0.389769	1.44104	0.149574	0.460354	miRNA
miR-1299-3p	72.9534	0.548932	0.381302	1.43963	0.149973	0.461123	miRNA
miR-32-5p	885.2	1.0867	0.75858	1.43254	0.151989	0.464543	miRNA
5p-tRF_from_tRNA-Leu-AAG-2-3	125.139	0.606211	0.424173	1.42916	0.152958	0.466583	tRF-5
tRF-1_from_tRNA-Asp-GTC-1-1	87.9695	0.821736	0.578214	1.42116	0.15527	0.470726	tRF-1
miR-3065-5p	38.2635	-0.633182	0.452467	-1.3994	0.161693	0.481337	miRNA
3p-CCA-tRF_from_tRNA-Val-AAC-2-1	6526	-0.32435	0.232088	-1.39753	0.162254	0.481614	tRF-3
miR-744-5p	4059.59	0.51008	0.369473	1.38056	0.167415	0.49046	miRNA
miR-6747-3p	68.6734	0.630464	0.458147	1.37612	0.168785	0.493409	miRNA
miR-128-1-3p	1082.72	0.345154	0.25182	1.37064	0.170488	0.495571	miRNA
miR-129-1-5p_miR-129-2-5p_	100.466	0.559493	0.407833	1.37187	0.170105	0.495571	miRNA
miR-33b-3p	55.5882	-0.675658	0.494034	-1.36764	0.171426	0.496874	miRNA
3p-CCA-tRF_from_tRNA-iMet-CAT-1-4	557.39	0.822246	0.606449	1.35584	0.175151	0.502969	tRF-3
miR-1303-3p	1201.45	-0.558831	0.415215	-1.34588	0.178341	0.509285	miRNA
miR-30b-5p	961.19	0.58017	0.432907	1.34017	0.18019	0.511726	miRNA
miR-16-5p	723.671	0.445035	0.333769	1.33336	0.182413	0.515195	miRNA
3p-tRF_from_tRNA-Gly-CCC-2-1	35.4545	-0.731608	0.549145	-1.33227	0.182772	0.515563	tRF-3
miR-31-5p	449.156	0.577699	0.434684	1.32901	0.183845	0.516877	miRNA
3p-CCA-tRF_from_tRNA-Val-CAC-2-1	387.52	-0.325044	0.245625	-1.32334	0.185724	0.519933	tRF-3
miR-210-3p	193.869	0.518007	0.391793	1.32215	0.18612	0.519933	miRNA
let-7f-1-5p_let-7f-2-5p_	9236.03	0.338995	0.25697	1.3192	0.187103	0.520581	miRNA
miR-9903-5p	28.8249	0.691147	0.523486	1.32028	0.186742	0.520581	miRNA
tRF-1_from_tRNA-Thr-CGT-4-1	315.524	0.851049	0.645238	1.31897	0.187179	0.520581	tRF-1
miR-651-5p	87.9549	0.769953	0.586373	1.31308	0.189157	0.52245	miRNA
miR-2110-5p	111.298	0.461551	0.353941	1.30403	0.192223	0.527928	miRNA
3p-tRF_from_tRNA-Gly-GCC-1-2	334.854	-0.50042	0.385841	-1.29696	0.194645	0.52865	tRF-3
miR-378i-5p	73.4586	0.478836	0.368353	1.29994	0.193622	0.52865	miRNA
miR-9-5p	2178.68	0.489211	0.377433	1.29615	0.194923	0.52865	miRNA
tRF-1_from_tRNA-Thr-AGT-3-1	193.075	0.632624	0.486049	1.30156	0.193065	0.52865	tRF-1
miR-181c-3p	127.99	0.499907	0.386125	1.29468	0.195432	0.52896	miRNA
miR-330-5p	202.015	0.429148	0.332635	1.29015	0.197	0.531589	miRNA
miR-2110-3p	179.474	-0.36328	0.284853	-1.27533	0.202194	0.539009	miRNA
tRF-1_from_tRNA-Gly-TCC-4-1	55.6164	0.880078	0.690448	1.27465	0.202434	0.539184	tRF-1
5p-tRF_from_tRNA-Gly-GCC-1-2	3066.99	-0.381782	0.30072	-1.26956	0.204242	0.540812	tRF-5
miR-132-3p	492.826	0.335584	0.266612	1.2587	0.208139	0.545437	miRNA
miR-186-5p	5809.5	0.320818	0.256343	1.25152	0.210745	0.549195	miRNA
miR-106b-3p	9845.28	0.200251	0.160503	1.24765	0.212158	0.54944	miRNA
miR-425-5p	3243.04	0.330839	0.266796	1.24005	0.214958	0.554367	miRNA
miR-9903-3p	34.4646	0.89025	0.718994	1.23819	0.215646	0.555045	miRNA
miR-3662-3p	43.0304	0.581264	0.471927	1.23168	0.218067	0.559214	miRNA
miR-590-3p	174.827	0.59609	0.484809	1.22954	0.218871	0.559779	miRNA
3p-CCA-tRF_from_tRNA-Asn-GTT-5-1	186.103	-0.40537	0.33078	-1.2255	0.220388	0.561797	tRF-3
miR-450b-5p	2372.71	0.535108	0.441814	1.21116	0.225834	0.566788	miRNA
miR-328-3p	659.619	-0.297569	0.248086	-1.19946	0.230348	0.574709	miRNA
let-7i-5p	7555.26	0.414415	0.34896	1.18757	0.235003	0.580011	miRNA
miR-148b-3p	25974.5	0.504032	0.424436	1.18753	0.235017	0.580011	miRNA
miR-181a-1-3p	318.762	-0.350017	0.29496	-1.18666	0.235363	0.580011	miRNA
tRF-1_from_tRNA-Gln-CTG-3-1	1578.61	2.20672	1.85688	1.1884	0.234675	0.580011	tRF-1
miR-7974	2167.47	0.445714	0.377063	1.18207	0.237179	0.582154	miRNA
miR-1292-5p	188.43	0.412631	0.353146	1.16844	0.242628	0.584218	miRNA
miR-1307-5p	287.722	0.667787	0.570939	1.16963	0.24215	0.584218	miRNA
5p-tRF_from_tRNA-Lys-TTT-1-1	31.3438	-0.633181	0.542851	-1.1664	0.243454	0.584402	tRF-5
tRF-1_from_tRNA-Arg-CCT-2-1	163860	2.42738	2.0921	1.16026	0.245944	0.58764	tRF-1
miR-181b-1-3p	93.1314	0.403041	0.348315	1.15712	0.247224	0.588055	miRNA
miR-19b-2-3p_miR-19b-1-3p_	696.407	0.536002	0.462689	1.15845	0.24668	0.588055	miRNA
miR-1226-5p	40.6328	0.572783	0.498034	1.15009	0.250108	0.59116	miRNA
miR-140-5p	511.898	0.562087	0.48902	1.14942	0.250384	0.59116	miRNA
miR-491-5p	47.3902	0.483793	0.422398	1.14535	0.252064	0.593534	miRNA
in-tRF_from_tRNA-Leu-CAA-4-1	304.877	-0.298602	0.261261	-1.14293	0.25307	0.595447	in-tRF
miR-222-5p	82.469	0.84792	0.747365	1.13455	0.256565	0.599784	miRNA
3p-tRF_from_tRNA-Lys-CTT-1-1	37.7712	-0.472999	0.417923	-1.13178	0.257725	0.600709	tRF-3
miR-3648-2-5p	25.4334	0.564863	0.502811	1.12341	0.261264	0.606407	miRNA
miR-9901-5p	25.7235	0.65843	0.589275	1.11736	0.263842	0.609641	miRNA
miR-101-2-3p_miR-101-1-3p_	5715.76	0.751735	0.673435	1.11627	0.264307	0.610259	miRNA
miR-93-3p	269.803	0.293117	0.263227	1.11355	0.265471	0.611734	miRNA
miR-7974-3p	2758.65	0.391064	0.353418	1.10652	0.268502	0.61547	miRNA
miR-3182-5p	161.446	-0.51753	0.471881	-1.09674	0.272756	0.619572	miRNA
miR-548h-5-5p_miR-548h-4-5p_miR-548h-2-5p	44.2116	0.432433	0.393904	1.09781	0.272287	0.619572	miRNA
miR-3158-3p	98.6162	-0.339953	0.314041	-1.08251	0.279026	0.625983	miRNA
miR-548e-3p	274.819	0.400577	0.371778	1.07746	0.281273	0.629652	miRNA
miR-455-5p	1385.79	0.656946	0.611223	1.07481	0.282461	0.631853	miRNA
miR-1285-1-5p	48.2141	-0.461328	0.430805	-1.07085	0.284236	0.634903	miRNA
miR-3150a-5p	30.1781	0.515852	0.482574	1.06896	0.285088	0.635055	miRNA
miR-663a-3p	221.931	0.690735	0.645435	1.07018	0.284536	0.635055	miRNA
miR-192-5p	7236.24	0.561994	0.530553	1.05926	0.289481	0.640974	miRNA
miR-16-1-3p	35.473	0.837984	0.795663	1.05319	0.292254	0.643489	miRNA
let-7d-3p	71.1856	0.411528	0.391245	1.05184	0.292871	0.643838	miRNA
miR-9-1-5p_miR-9-2-5p_miR-9-3-5p	3773	0.361413	0.343959	1.05075	0.293375	0.643838	miRNA
miR-4787-3p	44.6366	0.456612	0.434949	1.04981	0.293807	0.644163	miRNA
miR-130b-3p	277.254	0.42599	0.407094	1.04642	0.295369	0.646782	miRNA
miR-423-5p	3966.26	0.220827	0.21283	1.03757	0.299468	0.651945	miRNA
miR-183-5p	11216.3	0.260354	0.251103	1.03684	0.299809	0.652228	miRNA
miR-574-3p	76.3101	-0.548018	0.52969	-1.0346	0.300855	0.653122	miRNA
tRF-1_from_tRNA-Tyr-GTA-4-1	55.8601	0.491573	0.475047	1.03479	0.300767	0.653122	tRF-1
3p-CCA-tRF-from-tRNA-Leu-TAA-1-1	111.795	-0.475688	0.463774	-1.02569	0.305038	0.659882	miRNA
5p-tRF_from_tRNA-Glu-TTC-2-2	173.341	0.988021	0.970621	1.01793	0.308713	0.663102	tRF-5
miR-1307-3p	12988.3	-0.194735	0.191272	-1.0181	0.308629	0.663102	miRNA
miR-188-5p	34.0265	0.9075	0.891517	1.01793	0.308712	0.663102	miRNA
miR-4458-5p	40.2878	0.869967	0.860844	1.0106	0.312209	0.666521	miRNA
miR-30e-5p	5606.75	0.569842	0.568042	1.00317	0.31578	0.669514	miRNA
miR-192-3p	55.1659	-0.454389	0.455814	-0.996873	0.318826	0.674583	miRNA
miR-340-3p	1109.9	0.258166	0.260555	0.990832	0.321768	0.677204	miRNA
miR-12136-3p	39.7718	0.42283	0.427642	0.988747	0.322787	0.678314	miRNA
miR-582-3p	489.344	0.729228	0.742098	0.982658	0.325776	0.680072	miRNA
5p-tRF_from_tRNA-Leu-CAA-2-1	81.3874	-0.439568	0.448247	-0.980638	0.326771	0.680815	tRF-5
miR-4473	127.695	0.350889	0.358982	0.977456	0.328343	0.682528	miRNA
miR-7-2-5p	167.967	0.600054	0.6158	0.974431	0.329843	0.682914	miRNA
miR-3155a-5p	54.6236	0.576548	0.593124	0.972054	0.331024	0.684441	miRNA
3p-CCA-tRF_from_tRNA-Glu-TTC-2-2	145.246	0.509405	0.525209	0.969909	0.332092	0.685641	tRF-3
miR-128-2-3p	5539.93	0.182725	0.1888	0.967822	0.333133	0.686737	miRNA
miR-378g-5p	27.9002	0.525854	0.545928	0.96323	0.335432	0.68986	miRNA
miR-624-5p	30.3229	0.503625	0.524527	0.96015	0.33698	0.69212	miRNA
miR-107-3p_miR-103a-1-3p_miR-103a-2-3p	641.936	0.373904	0.390855	0.956631	0.338753	0.692996	miRNA
miR-1343-3p	51.5707	-0.495835	0.523102	-0.947874	0.343193	0.694198	miRNA
miR-4746-5p	200.917	0.478266	0.504695	0.947634	0.343316	0.694198	miRNA
miR-146b-3p	32.7135	-0.496238	0.526306	-0.942869	0.345748	0.696206	miRNA
miR-342-5p	51.8681	0.537709	0.569876	0.943556	0.345397	0.696206	miRNA
miR-5684-3p_miR-8086-3p_	117.487	0.294936	0.312807	0.942867	0.345749	0.696206	miRNA
tRF-1_from_tRNA-Ser-GCT-4-1	11495.6	0.282789	0.299916	0.942894	0.345735	0.696206	tRF-1
miR-19a-3p	2486.91	0.517558	0.549761	0.941425	0.346487	0.696358	miRNA
miR-581-5p	42.885	0.408732	0.440211	0.928491	0.353153	0.70259	miRNA
miR-769-5p	1638.37	0.41545	0.451141	0.920887	0.357109	0.70623	miRNA
miR-550a-5p	26.0866	0.430337	0.469718	0.91616	0.359583	0.706903	miRNA
miR-25-3p	51829.1	0.19756	0.21618	0.91387	0.360785	0.70786	miRNA
miR-3173-5p	94.1963	-0.325132	0.356344	-0.912411	0.361552	0.70786	miRNA
miR-548h-5p	73.8868	0.327996	0.359698	0.911863	0.361841	0.70786	miRNA
miR-760-3p	464.899	0.366492	0.401496	0.912814	0.36134	0.70786	miRNA
miR-92a-1-5p	1191.09	-0.513024	0.562491	-0.912058	0.361738	0.70786	miRNA
miR-10396b-3p_miR-10396a-3p_	32.0697	-0.434524	0.477936	-0.909168	0.363262	0.708999	miRNA
miR-15b-5p	1500.71	0.32212	0.355927	0.905017	0.365456	0.711378	miRNA
miR-548t-3p_miR-548aa-1-3p_miR-548aa-2-3p	27.2218	0.424271	0.469051	0.904532	0.365713	0.711378	miRNA
miR-4473-3p	454.979	0.214471	0.237341	0.903639	0.366187	0.71185	miRNA
miR-1284	30.2121	0.442398	0.491633	0.899855	0.368197	0.714409	miRNA
miR-625-3p	691.264	-0.240012	0.268128	-0.895141	0.370711	0.717256	miRNA
miR-652-3p	523.107	0.259551	0.291428	0.890617	0.373135	0.71857	miRNA
miR-6720-3p	119.967	0.350224	0.393704	0.889562	0.373701	0.719212	miRNA
miR-486-5p_miR-486-2-5p_	402.516	0.259593	0.293693	0.883895	0.376753	0.72207	miRNA
miR-3144-3p	62.0735	0.418974	0.475376	0.881353	0.378127	0.722488	miRNA
miR-663a-5p	44.406	0.390239	0.445104	0.876736	0.38063	0.724945	miRNA
miR-125a-3p	77.6033	-0.389751	0.446777	-0.872362	0.383011	0.728051	miRNA
let-7a-3-3p_let-7a-1-3p_	592.209	-0.226282	0.262784	-0.861096	0.389185	0.730035	miRNA
miR-126-3p	2947.25	0.207022	0.239647	0.863861	0.387664	0.730035	miRNA
miR-1268a	478.177	-0.461881	0.534026	-0.864904	0.387091	0.730035	miRNA
miR-1285-1-3p_miR-1285-2-3p_	70.4669	-0.285256	0.332149	-0.85882	0.39044	0.730035	miRNA
miR-1908-5p	67.6687	0.525027	0.610574	0.859891	0.389849	0.730035	miRNA
miR-193a-5p	63.6313	0.445411	0.513738	0.867	0.385942	0.730035	miRNA
miR-3176-3p	98.3132	0.514556	0.594882	0.864972	0.387054	0.730035	miRNA
miR-450a-5p	196.48	0.268988	0.309879	0.868042	0.385371	0.730035	miRNA
miR-7-3-5p_miR-7-2-5p_miR-7-1-5p	63253.3	0.367915	0.428276	0.859062	0.390307	0.730035	miRNA
tRF-1_from_tRNA-Arg-CCT-1-1	25.849	0.786779	0.908078	0.866422	0.386259	0.730035	tRF-1
miR-24-3p	620.261	0.278501	0.325683	0.85513	0.392479	0.730444	miRNA
miR-101-3p	564.37	0.697546	0.820696	0.849945	0.395356	0.731548	miRNA
miR-3648-2-3p	116.462	0.253349	0.299052	0.847175	0.396898	0.732351	miRNA
miR-1285-3p	69.0392	0.373547	0.443059	0.843109	0.399168	0.734783	miRNA
miR-1268b-5p_miR-1268a-5p_	365.452	-0.478005	0.570323	-0.838131	0.401957	0.737718	miRNA
miR-27a-3p	1124.19	0.296358	0.353462	0.838446	0.40178	0.737718	miRNA
3p-CCA-tRF_from_tRNA-Val-CAC-3-1	183.94	-0.23081	0.275598	-0.837487	0.402319	0.737884	tRF-3
tRF-1_from_tRNA-Gly-TCC-2-6	87157.9	0.372737	0.452015	0.824612	0.409592	0.745964	tRF-1
miR-877-3p	237.909	0.21753	0.264413	0.822689	0.410685	0.747514	miRNA
miR-10b-3p	641.905	0.263575	0.322148	0.818179	0.413255	0.749394	miRNA
miR-33a-3p	252.229	-0.2172	0.265362	-0.818505	0.413069	0.749394	miRNA
miR-597-3p	37.3858	-0.355011	0.435026	-0.816068	0.414461	0.749394	miRNA
miR-548l-3p	26.1278	0.381215	0.468231	0.814159	0.415554	0.750003	miRNA
miR-9903	25.2301	0.915075	1.12392	0.814181	0.415541	0.750003	miRNA
miR-4665-5p	33.0262	0.366874	0.452033	0.811609	0.417016	0.751505	miRNA
miR-8086-3p	35.6266	0.425921	0.528288	0.806227	0.420112	0.753565	miRNA
miR-301b-3p	29.0206	0.577806	0.719363	0.80322	0.421848	0.754863	miRNA
miR-342-3p	562.843	0.388048	0.482647	0.803999	0.421398	0.754863	miRNA
miR-195-5p	58.3012	-0.310526	0.393886	-0.788365	0.430483	0.763409	miRNA
miR-3074-5p	238.272	0.26157	0.33219	0.787412	0.431041	0.763409	miRNA
miR-4677-5p	26.2572	-0.372368	0.474201	-0.785253	0.432305	0.764334	miRNA
miR-200c-3p	485.859	-0.344757	0.440605	-0.782462	0.433943	0.76451	miRNA
miR-21-5p	27201.2	0.374354	0.480271	0.779465	0.435706	0.76451	miRNA
miR-218-2-5p_miR-218-1-5p_	22186.7	0.330312	0.42492	0.777351	0.436952	0.76451	miRNA
miR-573-5p	39.0096	0.558611	0.718173	0.777823	0.436673	0.76451	miRNA
miR-99b-3p	1651.81	0.23738	0.306199	0.77525	0.438192	0.76451	miRNA
miR-23a-3p	373.189	0.305958	0.396699	0.77126	0.440553	0.765178	miRNA
3p-tRF_from_tRNA-Gly-CCC-1-2	134.398	-0.229698	0.301486	-0.761885	0.446129	0.769385	tRF-3
miR-3944-3p	28.284	0.466373	0.620749	0.751308	0.452467	0.77469	miRNA
miR-676-3p	125.586	0.236109	0.317017	0.744782	0.456404	0.777904	miRNA
miR-218-5p	17100	0.412855	0.555027	0.743847	0.456969	0.778083	miRNA
miR-374b-5p	4712.85	0.140746	0.189789	0.74159	0.458336	0.778692	miRNA
miR-455-3p	439.84	0.346251	0.467815	0.740145	0.459212	0.779322	miRNA
3p-tRF_from_tRNA-Glu-TTC-2-2	30.8842	0.511427	0.693696	0.737249	0.460971	0.779736	tRF-3
miR-125b-2-3p	155.131	-0.218578	0.296301	-0.737688	0.460704	0.779736	miRNA
miR-361-5p	787.088	0.359803	0.490137	0.734086	0.462896	0.781069	miRNA
miR-615-3p	14665.7	-0.225035	0.307194	-0.732548	0.463834	0.781069	miRNA
3p-tRF_from_tRNA-Arg-ACG-2-2	113.714	-0.301887	0.414779	-0.727827	0.466719	0.781713	tRF-3
5p-tRF_from_tRNA-Val-CAC-2-1	75.0977	-0.325091	0.4474	-0.726621	0.467458	0.781713	tRF-5
miR-1301-3p	891.318	0.218655	0.301561	0.725077	0.468405	0.782115	miRNA
miR-505-5p	65.134	-0.328763	0.453887	-0.724329	0.468864	0.782369	miRNA
miR-99b-5p	19361.3	0.137621	0.191558	0.718429	0.472493	0.785735	miRNA
miR-27b-5p	188.017	-0.26076	0.364661	-0.715075	0.474562	0.787311	miRNA
miR-196a-2-5p	782.172	0.269536	0.378833	0.71149	0.476781	0.789658	miRNA
miR-19b-1-3p	5038.67	0.350351	0.494919	0.707896	0.47901	0.792021	miRNA
miR-378d-1-3p_miR-378a-3p_miR-378e-3p	216.646	0.277801	0.393296	0.70634	0.479977	0.792347	miRNA
5p-tRF_from_tRNA-Val-AAC-4-1	644.086	-0.349858	0.496951	-0.70401	0.481427	0.793044	tRF-5
miR-31-3p	36.2828	0.374103	0.53125	0.704194	0.481312	0.793044	miRNA
miR-1249-3p	36.4074	0.335759	0.477228	0.703562	0.481706	0.79308	miRNA
miR-181b-2-5p	205.897	0.192345	0.275113	0.699147	0.48446	0.794997	miRNA
let-7f-2-3p	39.2087	0.30512	0.443984	0.687232	0.491937	0.799914	miRNA
miR-148a-3p	390876	0.448123	0.652716	0.686552	0.492365	0.799963	miRNA
miR-30c-5p	6112.5	0.274516	0.400086	0.686142	0.492624	0.799963	miRNA
miR-7706	183.678	0.25146	0.368406	0.682561	0.494884	0.801741	miRNA
miR-1296-5p	411.926	0.27191	0.402205	0.676049	0.49901	0.805391	miRNA
miR-3157-3p	46.7429	0.259268	0.385932	0.671798	0.501712	0.807501	miRNA
3p-tRF_from_tRNA-Gln-CTG-1-3	98.1884	-0.215773	0.323402	-0.667199	0.504645	0.808929	tRF-3
miR-374b-3p	365.528	0.284781	0.426186	0.668209	0.504	0.808929	miRNA
miR-766-3p	118.54	0.248678	0.373244	0.666262	0.505244	0.809387	miRNA
miR-320b-1-3p_miR-320b-2-3p_	609.916	-0.302756	0.456133	-0.663746	0.506853	0.809987	miRNA
miR-96-5p	1157.18	0.397231	0.601003	0.660946	0.508647	0.811469	miRNA
3p-tRF_from_tRNA-Ser-CGA-2-1	30.7844	-0.301536	0.457875	-0.658556	0.510181	0.812657	tRF-3
let-7a-5p	16527.7	0.318026	0.487135	0.65285	0.513853	0.813336	miRNA
miR-1278-3p	135.173	-0.254954	0.388369	-0.656472	0.511521	0.813336	miRNA
miR-16-2-5p	28.0981	0.343096	0.526749	0.651347	0.514823	0.813336	miRNA
miR-1-2-3p_miR-1-1-3p_	48.7779	-0.336809	0.518387	-0.649724	0.515871	0.814158	miRNA
miR-199a-2-3p_miR-199b-3p_miR-199a-1-3p	101.864	-0.210775	0.327806	-0.642988	0.520232	0.818947	miRNA
miR-191-3p	113.421	-0.238953	0.37272	-0.641106	0.521454	0.819372	miRNA
miR-29c-5p	74.1418	0.228501	0.356441	0.641062	0.521482	0.819372	miRNA
miR-503-5p	949.055	0.150631	0.235536	0.639524	0.522482	0.819372	miRNA
miR-548az-5p	65.4259	0.344732	0.540609	0.637672	0.523687	0.819372	miRNA
3p-tRF_from_tRNA-Val-CAC-3-1	28.59	-0.319236	0.505461	-0.631574	0.527665	0.821864	tRF-3
miR-618	232.361	0.171449	0.27201	0.630306	0.528494	0.82208	miRNA
miR-500a-3p_miR-502-3p_	136.375	0.239511	0.380982	0.628667	0.529567	0.822321	miRNA
miR-548o-3p_miR-548o-2-3p_	335.074	0.219042	0.348369	0.628764	0.529504	0.822321	miRNA
miR-218-1-5p	782.491	0.529146	0.845428	0.625891	0.531386	0.823025	miRNA
miR-3179-4-3p	41.8078	0.330288	0.534176	0.618313	0.536369	0.827059	miRNA
miR-126-5p	59.2673	0.241341	0.394304	0.612068	0.540493	0.82971	miRNA
miR-128-1-5p	131.935	-0.189183	0.309099	-0.612045	0.540508	0.82971	miRNA
5p-tRF_from_tRNA-Gly-TCC-1-1	36.2821	-0.507882	0.831539	-0.610773	0.54135	0.830129	tRF-5
miR-1180-3p	3912.27	-0.157156	0.265103	-0.592811	0.553308	0.839342	miRNA
miR-548ag-2-5p	45.3248	0.400177	0.675843	0.592114	0.553774	0.839353	miRNA
miR-450a-1-5p_miR-450a-2-5p_	786.228	0.198734	0.33752	0.588805	0.555992	0.840111	miRNA
3p-tRF_from_tRNA-Asn-GTT-5-1	49.6662	-0.266403	0.452814	-0.588328	0.556312	0.840184	tRF-3
miR-324-3p	140.939	0.20491	0.349351	0.586545	0.557509	0.840555	miRNA
miR-9-3p	59.9862	0.226925	0.38628	0.587463	0.556893	0.840555	miRNA
miR-3615-3p	2457.27	-0.136554	0.233987	-0.583594	0.559493	0.84247	miRNA
miR-548u-3p	33.4513	0.516149	0.885278	0.583037	0.559869	0.84247	miRNA
miR-1269b-5p	1055.77	0.126402	0.217725	0.58056	0.561537	0.843946	miRNA
miR-10a-5p	254559	0.138405	0.242788	0.570065	0.568633	0.844332	miRNA
miR-132-5p	308.442	0.176441	0.308993	0.57102	0.567986	0.844332	miRNA
miR-151a-3p	31245.9	0.222857	0.391631	0.569048	0.569324	0.844332	miRNA
miR-15b-3p	799.475	-0.204251	0.357481	-0.571363	0.567754	0.844332	miRNA
miR-215-5p	108.964	0.353114	0.610217	0.57867	0.562812	0.844332	miRNA
miR-26a-5p	37429.6	0.128033	0.222718	0.574864	0.565383	0.844332	miRNA
miR-425-3p	334.811	0.247827	0.430081	0.576234	0.564457	0.844332	miRNA
miR-7-1-3p	185.67	0.152643	0.265919	0.574023	0.565953	0.844332	miRNA
miR-744-3p	46.6676	-0.280921	0.489496	-0.573898	0.566037	0.844332	miRNA
miR-125a-5p	5352.87	-0.194106	0.34373	-0.564705	0.572274	0.846078	miRNA
miR-576-3p	763.586	0.192372	0.341012	0.564121	0.572672	0.84626	miRNA
miR-1295a	37.8829	0.359809	0.643693	0.558976	0.576178	0.849409	miRNA
miR-219a-1-3p	57.4893	-0.223181	0.39893	-0.559449	0.575856	0.849409	miRNA
miR-181a-5p	703.025	-0.18994	0.342821	-0.554051	0.579544	0.851705	miRNA
5p-tRF_from_tRNA-Glu-CTC-1-7	1974.69	0.849785	1.55891	0.545114	0.585675	0.853626	tRF-5
miR-194-1-5p_miR-194-2-5p_	154.286	0.177931	0.327829	0.542756	0.587298	0.853764	miRNA
miR-30b-3p	122.449	0.211026	0.388942	0.542565	0.58743	0.853764	miRNA
tRF-1_from_tRNA-Glu-CTC-1-5	4106.73	0.146052	0.270136	0.54066	0.588742	0.854043	tRF-1
let-7d-5p	378.506	0.252213	0.47696	0.528792	0.59695	0.85485	miRNA
miR-12136-5p	50.6235	0.371607	0.703243	0.528418	0.597209	0.85485	miRNA
miR-199b-5p	124.478	0.167831	0.318745	0.526537	0.598515	0.85485	miRNA
miR-320b-1-3p_miR-320a-3p_miR-320b-2-3p	135.21	-0.223904	0.42011	-0.532966	0.594057	0.85485	miRNA
miR-181b-5p	794.274	-0.168366	0.322108	-0.5227	0.601183	0.855785	miRNA
miR-151a-5p	339.517	0.210757	0.407318	0.517425	0.604859	0.856864	miRNA
miR-122-5p	229.978	-0.132155	0.259442	-0.509379	0.610486	0.857048	miRNA
miR-1291-5p	58.5231	-0.185836	0.364063	-0.510451	0.609735	0.857048	miRNA
miR-30c-1-3p	174.12	-0.163251	0.318575	-0.512442	0.608342	0.857048	miRNA
miR-7-5p	249116	0.291707	0.571527	0.5104	0.609771	0.857048	miRNA
miR-548bc-3p	158.706	0.374922	0.739739	0.50683	0.612274	0.859132	miRNA
let-7c-5p	1057.63	0.25191	0.507401	0.496471	0.619562	0.862341	miRNA
miR-1255a-5p	33.7601	0.246985	0.496603	0.497348	0.618943	0.862341	miRNA
miR-32-3p	267.873	-0.173308	0.351646	-0.492848	0.62212	0.863464	miRNA
tRF-1_from_tRNA-Cys-GCA-14-1	147.286	0.22898	0.46422	0.493258	0.62183	0.863464	tRF-1
3p-tRF_from_tRNA-Gln-CTG-4-1	35.4152	-0.208489	0.429813	-0.485069	0.627628	0.864439	tRF-3
miR-1295a-3p	31.8583	0.24179	0.504249	0.479504	0.63158	0.864439	miRNA
miR-181a-3p	323.981	0.124931	0.259392	0.48163	0.630069	0.864439	miRNA
miR-30e-3p	5497.22	0.11748	0.243893	0.481685	0.63003	0.864439	miRNA
miR-339-3p	504.627	0.113079	0.234024	0.483194	0.628958	0.864439	miRNA
miR-548o-3p	960.253	0.195395	0.403575	0.484161	0.628271	0.864439	miRNA
miR-598-3p	416.789	0.122949	0.254867	0.482404	0.629519	0.864439	miRNA
miR-27a-5p	148.45	-0.214322	0.448208	-0.478176	0.632525	0.864897	miRNA
miR-345-5p	878.048	0.158013	0.331792	0.476243	0.633901	0.865729	miRNA
miR-200b-3p	39.1021	0.226666	0.498882	0.454348	0.649578	0.871422	miRNA
miR-548d-1-3p	57.5429	0.223449	0.491922	0.454237	0.649658	0.871422	miRNA
miR-7-2-5p_miR-7-1-5p_	336.283	0.225424	0.49131	0.458823	0.646361	0.871422	miRNA
miR-182-3p	36.457	-0.208395	0.461749	-0.451318	0.651761	0.872122	miRNA
miR-454-5p	224.834	0.152803	0.343876	0.444356	0.656786	0.876566	miRNA
3p-CCA-tRF_from_tRNA-Arg-ACG-2-2	499.961	-0.155969	0.355008	-0.439339	0.660416	0.876633	tRF-3
let-7a-2-5p_let-7b-5p_let-7c-5p	55.7109	-0.30017	0.682034	-0.44011	0.659857	0.876633	miRNA
miR-149-3p	29.5485	-0.266713	0.61167	-0.436041	0.662807	0.876633	miRNA
miR-193b-3p	130.229	-0.25164	0.574555	-0.437974	0.661405	0.876633	miRNA
miR-365b-3p	123.06	0.244493	0.553399	0.441802	0.658632	0.876633	miRNA
miR-27b-3p_miR-27a-3p_	70.5212	-0.191338	0.440949	-0.433924	0.664344	0.87709	miRNA
miR-3613-5p	304.754	0.262551	0.606126	0.433163	0.664896	0.87709	miRNA
miR-6500-3p	148.544	0.128699	0.298377	0.431331	0.666228	0.87709	miRNA
miR-4326-5p	304.278	0.116872	0.272858	0.428324	0.668415	0.878416	miRNA
miR-4467-5p	143.178	0.150374	0.353904	0.4249	0.670909	0.87982	miRNA
3p-CCA-tRF_from_tRNA-Thr-TGT-3-1	148.587	-0.198102	0.471351	-0.420285	0.674278	0.88087	tRF-3
miR-365a-3p_miR-365b-3p_	134.931	-0.211269	0.50161	-0.421181	0.673623	0.88087	miRNA
miR-548bc	100.381	0.320274	0.761532	0.420566	0.674072	0.88087	miRNA
miR-4741-3p	43.9718	0.23393	0.559081	0.418419	0.675641	0.881904	miRNA
5p-tRF_from_tRNA-Glu-TTC-1-1	37.8087	0.466067	1.12655	0.413713	0.679084	0.882667	tRF-5
miR-23b-5p	38.1145	-0.186471	0.44845	-0.415812	0.677548	0.882667	miRNA
miR-149-5p	671.066	-0.112602	0.273365	-0.411912	0.680404	0.88376	miRNA
miR-148a-5p	2763.44	-0.135193	0.330816	-0.408664	0.682786	0.886359	miRNA
miR-183-3p	26.3029	0.215985	0.533906	0.404537	0.685818	0.88757	miRNA
miR-29a-3p	508.954	0.130121	0.321889	0.404241	0.686036	0.88757	miRNA
miR-590-5p	72.962	0.162697	0.401419	0.405305	0.685253	0.88757	miRNA
miR-374a-3p	714.554	0.273657	0.688388	0.397532	0.690975	0.889137	miRNA
miR-641	51.6974	0.163156	0.411076	0.3969	0.691441	0.88931	miRNA
miR-1262-5p	28.1158	0.232575	0.593668	0.391759	0.695236	0.889677	miRNA
miR-143-3p	27.7953	0.211955	0.541669	0.391301	0.695575	0.889677	miRNA
miR-21-3p	27.7418	0.279335	0.71574	0.390275	0.696334	0.889677	miRNA
miR-424-3p	1733.39	-0.119311	0.307278	-0.388284	0.697806	0.890503	miRNA
miR-151b-3p_miR-151a-5p_	40.8256	-0.307248	0.79659	-0.385704	0.699716	0.891467	miRNA
miR-708-3p	163.056	-0.234881	0.614715	-0.382098	0.702389	0.892622	miRNA
miR-10395-3p	71.6297	-0.254609	0.674406	-0.37753	0.705779	0.893659	miRNA
miR-374a-5p	1691.75	0.133082	0.354643	0.375256	0.70747	0.894606	miRNA
miR-7-1-5p	3510.98	0.188094	0.505387	0.372178	0.709761	0.894606	miRNA
5p-tRF_from_tRNA-Gly-CCC-1-2	1191.59	0.160565	0.435589	0.368616	0.712414	0.895084	tRF-5
miR-1271-5p	2047.79	-0.115707	0.317988	-0.363872	0.715954	0.895794	miRNA
miR-28-3p	2002.25	0.109747	0.302745	0.362507	0.716973	0.895794	miRNA
miR-4421-3p	150.196	0.1102	0.303588	0.362992	0.716611	0.895794	miRNA
miR-96-3p	48.409	-0.191498	0.52523	-0.364597	0.715412	0.895794	miRNA
miR-1910-5p	27.8698	0.220368	0.610938	0.360705	0.71832	0.896666	miRNA
miR-942-5p	530.53	0.123228	0.342776	0.359499	0.719222	0.897428	miRNA
3p-CCA-tRF_from_tRNA-Cys-GCA-12-1	475.698	-0.225745	0.63318	-0.356526	0.721447	0.898395	tRF-3
miR-99a-5p	10447.8	-0.073523	0.206224	-0.35652	0.721451	0.898395	miRNA
miR-92a-1-3p_miR-92a-2-3p_	76821.2	-0.133499	0.377793	-0.353367	0.723813	0.89916	miRNA
3p-tRF_from_tRNA-Tyr-GTA-1-1	327.392	-0.119984	0.341524	-0.35132	0.725348	0.89998	tRF-3
miR-185-3p	239.432	0.0922929	0.2656	0.347489	0.728224	0.900682	miRNA
miR-3187-3p	46.6155	-0.181556	0.522591	-0.347414	0.72828	0.900682	miRNA
miR-486-2-5p	47.0804	-0.192974	0.567475	-0.340057	0.733813	0.901784	miRNA
3p-tRF_from_tRNA-Arg-TCG-1-1	25.9705	-0.178034	0.526705	-0.338015	0.735352	0.90188	tRF-3
miR-4659a-3p	32.7305	-0.167688	0.504378	-0.332465	0.739538	0.904141	miRNA
miR-550a-1-5p_miR-550a-2-5p_	220.885	0.0977179	0.294438	0.331879	0.739981	0.904323	miRNA
miR-629-3p	98.4137	0.10708	0.325043	0.329432	0.741829	0.905149	miRNA
miR-505-3p	1123.63	0.0751831	0.22884	0.32854	0.742503	0.905256	miRNA
miR-100-5p	46.203	0.150163	0.459798	0.326584	0.743982	0.905271	miRNA
miR-20a-3p	63.9118	0.190992	0.584305	0.32687	0.743766	0.905271	miRNA
miR-361-3p	2837.22	0.0561974	0.173367	0.324154	0.745822	0.905482	miRNA
miR-4664-3p	102.504	0.157323	0.498225	0.315767	0.752179	0.907696	miRNA
miR-579-5p	39.2724	0.144666	0.458647	0.315419	0.752444	0.907696	miRNA
miR-671-3p	990.117	-0.102585	0.327862	-0.31289	0.754364	0.908238	miRNA
miR-16-1-5p_miR-16-2-5p_	1849.49	0.0713368	0.232537	0.306776	0.759014	0.911363	miRNA
let-7e-3p	59.8791	0.166902	0.548083	0.30452	0.760732	0.912237	miRNA
let-7a-2-5p_let-7c-5p_let-7a-3-5p	960.133	0.13512	0.446995	0.302285	0.762435	0.91261	miRNA
miR-1257-5p	154.496	0.124592	0.417248	0.298603	0.765243	0.912791	miRNA
let-7b-5p	116.25	-0.16145	0.542023	-0.297865	0.765806	0.913077	miRNA
miR-548f-3-3p_miR-548f-2-3p_	202.012	0.241249	0.811956	0.297121	0.766374	0.913077	miRNA
miR-296-5p	37.5952	-0.187843	0.637248	-0.294771	0.768169	0.91381	miRNA
miR-92a-2-3p	15623.6	-0.109515	0.377721	-0.289937	0.771865	0.914222	miRNA
miR-3909-3p	131.045	0.0944492	0.327125	0.288725	0.772792	0.914376	miRNA
miR-320c-1-3p_miR-320d-1-3p_miR-320b-1-3p	34.2191	-0.237216	0.823238	-0.28815	0.773232	0.91439	miRNA
miR-301b-5p	44.1175	-0.15349	0.539619	-0.284442	0.776072	0.91545	miRNA
miR-3177-3p	101.354	0.0917418	0.326105	0.281326	0.77846	0.91665	miRNA
miR-375-3p	330.401	-0.0657728	0.23796	-0.276403	0.782239	0.91699	miRNA
miR-548k-5p	129.552	0.0996696	0.35773	0.278617	0.780539	0.91699	miRNA
tRF-1_from_tRNA-Trp-CCA-3-2	238.164	0.181058	0.651127	0.278068	0.78096	0.91699	tRF-1
miR-92a-1-3p	2208.33	0.0740027	0.271819	0.27225	0.78543	0.918752	miRNA
miR-4652-5p	47.6247	0.117366	0.441457	0.26586	0.790347	0.920684	miRNA
miR-378a-5p	290.176	0.0993386	0.380449	0.261109	0.794008	0.923203	miRNA
miR-320a-3p	6135.29	0.126111	0.486397	0.259277	0.795422	0.92415	miRNA
miR-128-3p	19305	0.0515575	0.199717	0.258152	0.796289	0.924182	miRNA
miR-139-5p	34.5507	0.120887	0.467105	0.258801	0.795789	0.924182	miRNA
miR-618-5p	66.3835	-0.136834	0.530206	-0.258078	0.796347	0.924182	miRNA
miR-941	6423.08	0.120084	0.477919	0.251264	0.80161	0.926805	miRNA
miR-877-5p	272.497	0.166092	0.66644	0.249222	0.803189	0.926935	miRNA
3p-tRF_from_tRNA-Tyr-GTA-4-1	129.187	-0.119489	0.483792	-0.246984	0.804921	0.9282	tRF-3
let-7e-5p	2957.08	-0.118851	0.489738	-0.242682	0.808252	0.929097	miRNA
miR-331-3p	451.175	0.0768527	0.318514	0.241285	0.809334	0.92947	miRNA
miR-30d-3p	161.603	0.122218	0.508361	0.240416	0.810008	0.929699	miRNA
miR-7976-5p	218.509	-0.0931465	0.387936	-0.240108	0.810247	0.929699	miRNA
miR-7706-3p	1714.09	0.0646301	0.275317	0.234748	0.814404	0.932359	miRNA
miR-33b-5p	69.471	-0.0969868	0.416925	-0.232624	0.816053	0.932415	miRNA
miR-196a-1-5p_miR-196a-2-5p_	2657.75	0.0764339	0.334148	0.228743	0.819069	0.93435	miRNA
miR-92b-3p	5663.3	-0.0438788	0.191945	-0.228601	0.819179	0.93435	miRNA
3p-CCA-tRF_from_tRNA-Tyr-GTA-4-1	592.786	-0.0945675	0.417466	-0.226528	0.820791	0.93463	tRF-3
miR-7-3-5p_miR-7-1-5p_	200.872	-0.140982	0.656651	-0.214698	0.830003	0.938886	miRNA
let-7a-1-5p	26.105	-0.109788	0.513562	-0.213778	0.83072	0.939009	miRNA
miR-941-5-3p_miR-941-1-3p_	2865.54	0.0841886	0.40353	0.20863	0.834737	0.941825	miRNA
miR-10a-3p	3527.92	-0.0485827	0.238085	-0.204056	0.83831	0.94332	miRNA
miR-18a-3p	837.963	-0.0721833	0.353363	-0.204275	0.838138	0.94332	miRNA
miR-301a-5p	463.772	0.075357	0.372386	0.202363	0.839633	0.94332	miRNA
3p-tRF_from_tRNA-Thr-TGT-3-1	26.434	0.100314	0.500509	0.200425	0.841149	0.943864	tRF-3
miR-107-3p	128.327	-0.122659	0.622419	-0.197069	0.843774	0.943864	miRNA
miR-1273c-3p	218.191	-0.0818754	0.40769	-0.200828	0.840833	0.943864	miRNA
miR-1278	229.829	-0.0768712	0.385051	-0.199639	0.841763	0.943864	miRNA
miR-548l	30.1783	-0.087853	0.453305	-0.193806	0.846328	0.943864	miRNA
miR-365a-5p	92.3102	-0.0922986	0.482525	-0.191283	0.848304	0.944702	miRNA
miR-548b-5p	218.346	0.0621634	0.332577	0.186914	0.851728	0.946467	miRNA
miR-181a-2-5p_miR-181a-1-5p_	1255.06	-0.0684912	0.390072	-0.175586	0.860619	0.951552	miRNA
miR-6783-3p	30.9959	0.0778664	0.445669	0.174718	0.861301	0.951964	miRNA
miR-1306-3p	106.226	0.0605825	0.357236	0.169587	0.865335	0.9547	miRNA
miR-1306-5p	146.805	-0.0750056	0.454263	-0.165115	0.868854	0.9547	miRNA
miR-191-5p	24115.7	0.0838201	0.502523	0.166799	0.867528	0.9547	miRNA
miR-28-5p	196.251	-0.0436144	0.262453	-0.16618	0.868015	0.9547	miRNA
miR-423-3p	31034.9	0.0542406	0.328957	0.164887	0.869033	0.9547	miRNA
miR-497-5p	38.388	-0.0939763	0.550238	-0.170792	0.864387	0.9547	miRNA
miR-125b-2-5p_miR-125b-1-5p_	494.836	-0.0597032	0.372166	-0.160421	0.87255	0.95618	miRNA
3p-CCA-tRF_from_tRNA-Gly-TCC-1-1	1227.27	0.0604316	0.398697	0.151573	0.879524	0.961094	tRF-3
3p-tRF_from_tRNA-Gly-TCC-1-1	237.22	0.0599068	0.399423	0.149983	0.880778	0.961546	tRF-3
3p-CCA-tRF_from_tRNA-Thr-CGT-3-1	73.0745	-0.0516899	0.351594	-0.147016	0.88312	0.96179	tRF-3
let-7a-2-5p_let-7a-3-5p_let-7a-1-5p	5532.9	0.075134	0.511753	0.146817	0.883277	0.96179	miRNA
miR-218-1-3p	26.8693	-0.120664	0.814726	-0.148104	0.88226	0.96179	miRNA
miR-95-3p	672.336	0.0427197	0.292584	0.146009	0.883915	0.962145	miRNA
miR-10525-3p	27.8111	0.0722653	0.516525	0.139907	0.888734	0.965349	miRNA
miR-187-3p	136.964	-0.0380946	0.285424	-0.133466	0.893824	0.96775	miRNA
miR-26a-2-5p_miR-26a-1-5p_	12954.1	-0.0486585	0.371085	-0.131125	0.895677	0.968801	miRNA
let-7a-3-5p	47.8319	0.0601417	0.482856	0.124554	0.900877	0.97097	miRNA
miR-1269b	758.14	0.0306939	0.245001	0.125281	0.900301	0.97097	miRNA
miR-324-5p	27.3799	0.062014	0.50617	0.122516	0.90249	0.971587	miRNA
miR-146b-5p	1308.21	-0.0222444	0.194615	-0.114299	0.909001	0.971947	miRNA
miR-148b-5p	163.636	0.0412137	0.354489	0.116262	0.907445	0.971947	miRNA
miR-19b-1-5p	139.303	-0.0373435	0.325626	-0.114682	0.908697	0.971947	miRNA
miR-4661-5p	110.146	-0.0563519	0.490153	-0.114968	0.908471	0.971947	miRNA
miR-576-5p	319.619	0.0425169	0.385308	0.110345	0.912136	0.971947	miRNA
miR-659-5p	25.7954	0.0748693	0.68207	0.109768	0.912594	0.971947	miRNA
miR-92a-3p	175617	0.0436373	0.384321	0.113544	0.909599	0.971947	miRNA
miR-181b-1-5p_miR-181b-2-5p_	1503.94	0.0282317	0.27579	0.102367	0.918466	0.973996	miRNA
miR-548ah-3p	54.2847	-0.0472297	0.460108	-0.102649	0.918241	0.973996	miRNA
miR-338-5p	99.4333	-0.0403318	0.405722	-0.0994074	0.920815	0.97449	miRNA
miR-130b-5p	5111.66	-0.0188601	0.192957	-0.0977424	0.922137	0.974875	miRNA
miR-450a-2-3p	49.661	0.0385231	0.425237	0.0905922	0.927817	0.977532	miRNA
miR-199b-3p	28.411	0.0456854	0.537004	0.0850746	0.932202	0.979716	miRNA
miR-339-5p	2116.65	-0.031328	0.367065	-0.0853472	0.931985	0.979716	miRNA
miR-503-3p	125.846	-0.0340928	0.403023	-0.0845925	0.932585	0.979716	miRNA
miR-548f-1-3p_miR-548f-3-3p_miR-548f-4-3p	63.5087	0.0747097	0.887857	0.0841461	0.93294	0.979716	miRNA
miR-9-1-3p_miR-9-2-3p_miR-9-3-3p	143.606	0.0242884	0.28594	0.0849422	0.932307	0.979716	miRNA
miR-484-5p	2573.08	-0.0163764	0.196667	-0.0832699	0.933637	0.979985	miRNA
5p-tRF_from_tRNA-Ser-TGA-3-1	278.359	0.0341488	0.436692	0.0781989	0.93767	0.980633	tRF-5
miR-30c-1-5p_miR-30c-2-5p_	10133.3	0.0343501	0.442937	0.0775507	0.938185	0.980758	miRNA
miR-197-3p	2061.87	-0.0201926	0.264359	-0.0763833	0.939114	0.981268	miRNA
miR-3200-3p	71.4471	0.0367705	0.527705	0.06968	0.944448	0.984638	miRNA
miR-3615	81.7015	0.0216287	0.322499	0.0670659	0.946529	0.984812	miRNA
miR-1843-5p	97.7494	-0.0184794	0.312762	-0.0590846	0.952885	0.98743	miRNA
miR-125b-5p	113.537	0.0240169	0.484909	0.0495287	0.960498	0.989342	miRNA
3p-tRF_from_tRNA-Thr-TGT-1-1	31.4466	0.0192951	0.49055	0.0393337	0.968624	0.992461	tRF-3
miR-3928-3p	96.9267	-0.0154174	0.39035	-0.0394964	0.968495	0.992461	miRNA
miR-484	2406.87	0.00930083	0.263341	0.0353186	0.971826	0.994073	miRNA
miR-551b-5p	80.0158	0.0144024	0.440385	0.0327042	0.97391	0.994356	miRNA
tRF-1_from_tRNA-Tyr-GTA-7-1	155.047	0.0182687	0.568967	0.0321085	0.974386	0.994356	tRF-1
miR-128-1-3p_miR-128-2-3p_	7139.27	-0.00557586	0.200266	-0.0278423	0.977788	0.995197	miRNA
miR-3158-2-3p_miR-3158-1-3p_	761.801	-0.0135061	0.506223	-0.0266802	0.978715	0.995812	miRNA
in-tRF_from_tRNA-Arg-TCT-3-2	37.1758	-0.0119252	0.481895	-0.0247465	0.980257	0.996093	in-tRF
miR-641-5p	491.386	-0.0118411	0.509715	-0.0232309	0.981466	0.996312	miRNA
miR-1255a	83.085	0.00661732	0.311756	0.0212259	0.983065	0.996408	miRNA
miR-1287-5p	52.8084	-0.00907016	0.411078	-0.0220643	0.982397	0.996408	miRNA
miR-4791-5p	242.529	0.0117342	0.564426	0.0207896	0.983413	0.996408	miRNA
3p-CCA-tRF_from_tRNA-Cys-GCA-16-1	394.487	0.0106105	0.686697	0.0154516	0.987672	0.997519	tRF-3
miR-1304-5p	192.509	0.00478131	0.339019	0.0141034	0.988748	0.997519	miRNA
miR-30c-2-3p	352.076	-0.00377366	0.268681	-0.0140451	0.988794	0.997519	miRNA
miR-4454-5p	231.527	-0.00520902	0.363459	-0.0143318	0.988565	0.997519	miRNA
miR-296-3p	644.375	-0.00241659	0.221839	-0.0108934	0.991308	0.997547	miRNA
tRF-1_from_tRNA-Arg-TCG-4-1	719.258	-0.00489734	0.527554	-0.0092831	0.992593	0.997547	tRF-1
miR-3159-3p	26.7149	0.00272336	0.538118	0.00506091	0.995962	0.997886	miRNA
miR-196a-5p	3539.2	-0.000996617	0.410693	-0.00242667	0.998064	0.998711	miRNA
miR-196b-5p	16086.3	-0.00051362	0.26277	-0.00195463	0.99844	0.998764	miRNA
miR-935-3p	100.371	0.000331185	0.374903	0.000883389	0.999295	0.999295	miRNA
