# Supplementary material for: XRN2 suppresses aberrant entry of tRNA trailers into argonaute in humans and Arabidopsis
Source: PLoS Genet. 2023 May 5;19(5):e1010755. doi: 10.1371/journal.pgen.1010755 (PMC10191329; doi:10.1371/journal.pgen.1010755)
Supplement: S3 Table — (XLSX) [file pgen.1010755.s006.xlsx]

## Sheet: SupplementalTable3
sRNA	input_siGL2_1	input_siXRN2_1	flag_siGL2_1	flag_siXRN2_1	input_siGL2_2	input_siXRN2_2	flag_siGL2_2	flag_siXRN2_2
3p-CCA-tRF-tRNA-Ala-AGC-1-1	60.6128	38.0023	106.738	74.551	44.2952	51.0813	92.4096	44.74
3p-CCA-tRF-tRNA-Ala-CGC-2-1	8.0817	4.95682	5.50196	8.18242	11.9717	9.66402	10.0445	11.185
3p-CCA-tRF-tRNA-Ala-CGC-3-1	513.188	138.791	1957.6	1121.9	488.445	292.682	1091.84	364.631
3p-CCA-tRF-tRNA-Ala-TGC-1-1	669.435	328.802	2734.47	1519.2	615.344	560.513	1649.31	628.597
3p-CCA-tRF-tRNA-Ala-TGC-5-1	16.1634	14.8705	40.7145	24.5473	17.9575	22.0892	23.1024	4.474
3p-CCA-tRF-tRNA-Arg-ACG-2-2	1563.81	1528.35	873.711	651.867	1592.23	1177.63	758.361	344.498
3p-CCA-tRF-tRNA-Arg-CCG-1-1	214.165	41.3068	55.0196	7.27327	104.154	27.6115	27.1202	3.3555
3p-CCA-tRF-tRNA-Arg-TCG-1-1	405.432	406.459	178.264	100.917	292.109	265.07	134.597	74.9395
3p-CCA-tRF-tRNA-Arg-TCT-2-1	303.064	318.889	207.974	132.737	319.644	164.288	135.601	82.769
3p-CCA-tRF-tRNA-Asn-GTT-5-1	1144.91	1387.91	68.2243	85.4609	1070.27	878.046	61.2716	46.977
3p-CCA-tRF-tRNA-Cys-GCA-12-1	519.923	275.93	193.669	135.465	702.738	291.301	227.006	71.584
3p-CCA-tRF-tRNA-Cys-GCA-4-1	6729.37	5637.55	1848.66	1099.17	9036.23	5163.35	1432.35	969.739
3p-CCA-tRF-tRNA-Gln-CTG-1-3	5437.64	2380.92	4810.91	2333.81	5843.38	2529.21	3950.51	1441.75
3p-CCA-tRF-tRNA-Gln-CTG-2-1	10933.2	8770.26	29386	17849.5	11073.8	7323.95	22726.7	16399.4
3p-CCA-tRF-tRNA-Gln-CTG-4-1	64.6536	71.0477	245.387	205.47	76.6188	59.3647	238.055	167.775
3p-CCA-tRF-tRNA-Gln-TTG-3-1	11731.9	9396.47	18121.3	11071.7	10638	6287.14	14643.9	10405.4
3p-CCA-tRF-tRNA-Glu-CTC-1-7	228.982	304.018	19.8071	26.3656	227.462	207.086	16.0712	7.8295
3p-CCA-tRF-tRNA-Glu-TTC-2-2	558.985	642.734	4.40157	2.72747	645.274	513.574	4.01781	3.3555
3p-CCA-tRF-tRNA-Gly-CCC-1-2	3444.15	2219	2118.26	1529.2	3255.1	2139.89	1386.14	1344.44
3p-CCA-tRF-tRNA-Gly-CCC-2-1	449.882	345.325	116.642	43.6396	372.319	276.115	68.3027	51.451
3p-CCA-tRF-tRNA-Gly-GCC-1-2	7536.19	4385.13	4594.14	3217.51	5162.19	3233.31	3115.81	2473
3p-CCA-tRF-tRNA-Gly-GCC-2-6	68.6945	135.486	75.9271	69.096	143.66	100.782	59.2627	39.1475
3p-CCA-tRF-tRNA-Gly-TCC-1-1	2650.8	1726.62	1894.88	986.437	2570.32	1206.62	1185.25	688.996
3p-CCA-tRF-tRNA-Leu-AAG-2-3	382.534	249.493	608.517	270.929	463.304	447.306	411.825	116.324
3p-CCA-tRF-tRNA-Leu-CAA-2-1	15258.3	11453.6	81298.1	44801.5	13565.1	8211.66	57633.4	15895
3p-CCA-tRF-tRNA-Leu-CAA-6-1	9.42866	9.91364	44.0157	22.729	3.5915	12.4252	35.1558	12.3035
3p-CCA-tRF-tRNA-Leu-CAG-1-5	10421.4	8339.02	61221.4	30782.3	9466.01	6042.78	40684.3	12013.8
3p-CCA-tRF-tRNA-Lys-CTT-1-1	515.882	490.725	17.6063	14.5465	502.811	346.524	12.0534	14.5405
3p-CCA-tRF-tRNA-Lys-TTT-5-1	1658.1	1911.68	177.163	157.284	1811.32	1549.01	191.85	157.708
3p-CCA-tRF-tRNA-Phe-GAA-4-1	2246.71	2372.66	162.858	230.017	2461.38	2319.37	167.743	239.359
3p-CCA-tRF-tRNA-Pro-TGG-3-4	215.512	302.366	101.236	33.6389	136.477	211.228	49.2181	45.8585
3p-CCA-tRF-tRNA-Ser-CGA-2-1	1227.07	984.754	201.372	159.103	1073.86	832.487	259.149	224.818
3p-CCA-tRF-tRNA-Ser-CGA-4-1	1367.16	776.568	558.999	509.129	1055.9	519.096	608.698	455.229
3p-CCA-tRF-tRNA-Ser-GCT-1-1	439.106	422.982	2802.7	1511.93	458.515	287.16	1922.52	795.253
3p-CCA-tRF-tRNA-Ser-GCT-2-1	635.761	598.123	6914.86	5164.02	629.711	476.298	4830.41	2294.04
3p-CCA-tRF-tRNA-Ser-GCT-3-1	1197.44	740.218	4533.62	2898.4	931.397	520.477	3411.12	1820.92
3p-CCA-tRF-tRNA-Ser-TGA-1-1	499.719	449.418	961.743	646.412	458.515	278.876	842.735	467.533
3p-CCA-tRF-tRNA-Ser-TGA-3-1	9040.73	4667.67	10123.6	5130.38	6972.31	3113.2	6431.5	1738.15
3p-CCA-tRF-tRNA-Ser-TGA-4-1	3071.05	2220.65	881.414	670.959	2538	1532.44	652.894	313.18
3p-CCA-tRF-tRNA-Thr-AGT-1-2	1419.69	905.445	333.419	254.564	1983.71	1170.73	315.398	153.234
3p-CCA-tRF-tRNA-Thr-CGT-3-1	303.064	305.67	19.8071	59.0953	300.489	249.884	24.1068	29.081
3p-CCA-tRF-tRNA-Thr-CGT-4-1	700.414	465.941	640.428	402.757	816.469	361.711	512.27	109.613
3p-CCA-tRF-tRNA-Thr-TGT-1-1	568.413	411.416	1385.39	789.149	675.203	309.249	1176.21	514.51
3p-CCA-tRF-tRNA-Thr-TGT-2-1	1363.11	1612.62	620.621	622.773	1442.59	1224.57	653.898	506.68
3p-CCA-tRF-tRNA-Thr-TGT-3-1	715.231	518.814	1320.47	889.157	658.443	354.808	1204.34	674.455
3p-CCA-tRF-tRNA-Thr-TGT-5-1	8770	7795.42	24137.1	18091.3	8970.38	5984.79	19837.9	13750.8
3p-CCA-tRF-tRNA-Trp-CCA-2-1	239.757	115.659	42.9153	40.003	198.73	80.0733	22.0979	30.1995
3p-CCA-tRF-tRNA-Trp-CCA-3-3	2231.9	1683.67	1566.96	1149.18	1852.02	1163.82	1071.75	937.303
3p-CCA-tRF-tRNA-Trp-CCA-4-1	13.4695	18.175	193.669	153.648	10.7745	11.0446	167.743	168.893
3p-CCA-tRF-tRNA-Tyr-GTA-1-1	2617.13	2280.14	3110.81	2039.24	3128.2	2780.48	2238.92	1754.93
3p-CCA-tRF-tRNA-Tyr-GTA-4-1	1760.46	1645.66	3471.74	2346.54	1373.15	1339.16	2612.58	2412.6
3p-CCA-tRF-tRNA-Tyr-GTA-5-3	35909.7	29509.6	42238.6	27192.9	38378.8	34138.9	28700.2	19076
3p-CCA-tRF-tRNA-Tyr-GTA-6-1	7933.54	5744.95	18991.7	12510.9	8817.14	7365.37	16664.9	7357.49
3p-CCA-tRF-tRNA-Val-AAC-2-1	12212.8	11542.8	6453.8	5841.34	9335.52	10790.6	3374.96	3358.85
3p-CCA-tRF-tRNA-Val-AAC-3-1	24.2451	19.8273	20.9075	11.8191	10.7745	20.7086	9.04007	5.5925
3p-CCA-tRF-tRNA-Val-CAC-2-1	572.454	484.116	245.387	134.555	545.909	383.8	154.686	165.538
3p-CCA-tRF-tRNA-Val-CAC-3-1	208.777	186.707	117.742	89.0975	168.801	200.183	54.2404	38.029
3p-CCA-tRF-tRNA-Val-TAC-4-1	75.4292	33.0455	26.4094	27.2747	41.9009	34.5144	11.049	17.896
3p-CCA-tRF-tRNA-iMet-CAT-1-4	4108.2	2518.06	23284.3	14920.2	2552.36	1227.33	14311.4	10037.4
3p-tRF-tRNA-Ala-AGC-1-1	41.7555	13.2182	137.549	101.826	46.6896	41.4172	96.4274	62.636
3p-tRF-tRNA-Ala-CGC-3-1	308.452	115.659	1912.48	1070.08	263.377	193.28	1061.71	374.697
3p-tRF-tRNA-Ala-TGC-1-1	400.044	173.489	2841.21	1463.74	365.136	342.383	1566.94	563.724
3p-tRF-tRNA-Arg-ACG-2-2	800.089	637.777	890.217	626.41	882.313	920.843	1013.49	504.443
3p-tRF-tRNA-Arg-TCG-1-1	127.96	130.53	126.545	54.5495	122.111	164.288	157.699	112.968
3p-tRF-tRNA-Asn-GTT-5-1	358.289	358.543	25.309	22.729	311.264	276.115	30.1336	16.7775
3p-tRF-tRNA-Cys-GCA-12-1	43.1024	13.2182	69.3247	29.0931	35.915	22.0892	66.2938	24.607
3p-tRF-tRNA-Cys-GCA-4-1	2291.16	1227.64	1846.46	702.779	2573.91	1666.35	1279.67	530.169
3p-tRF-tRNA-Gln-CTG-1-3	603.434	219.752	2037.93	791.877	464.501	209.847	1334.92	586.094
3p-tRF-tRNA-Gln-CTG-2-1	3067.01	2017.42	22350.1	9856.19	2314.13	1865.16	15769.9	7961.48
3p-tRF-tRNA-Gln-CTG-4-1	429.677	422.982	6107.18	4966.73	357.953	354.808	5404.95	4192.14
3p-tRF-tRNA-Gln-CTG-6-1	40.4085	36.35	101.236	48.1854	34.7179	30.3726	57.2538	48.0955
3p-tRF-tRNA-Gln-TTG-2-1	12.1226	11.5659	40.7145	18.1832	2.39434	9.66402	28.1246	17.896
3p-tRF-tRNA-Gln-TTG-3-1	2192.84	1434.17	18890.4	8571.54	1711.95	1072.71	13975.9	7289.26
3p-tRF-tRNA-Glu-CTC-1-7	204.737	165.227	273.998	126.373	226.265	183.616	151.672	42.503
3p-tRF-tRNA-Glu-TTC-2-2	75.4292	67.7432	18.7067	7.27327	117.322	110.446	9.04007	2.237
3p-tRF-tRNA-Gly-CCC-1-2	1025.03	500.639	1883.87	916.432	803.3	448.687	1164.16	672.218
3p-tRF-tRNA-Gly-CCC-2-1	418.902	540.293	675.641	241.836	372.319	469.395	439.95	143.168
3p-tRF-tRNA-Gly-GCC-1-2	2207.65	1077.28	4650.26	2352.9	1587.45	991.253	2883.78	1480.89
3p-tRF-tRNA-Gly-GCC-2-6	44.4494	51.2205	245.387	158.194	55.0697	38.6561	129.574	121.916
3p-tRF-tRNA-Gly-TCC-1-1	1060.05	546.902	2401.06	1063.72	820.06	477.679	1757.79	779.594
3p-tRF-tRNA-Leu-AAG-2-3	245.145	153.661	678.942	323.66	232.251	180.855	592.627	166.656
3p-tRF-tRNA-Leu-CAA-2-1	2384.1	1435.82	18997.2	8605.18	2304.55	1475.83	15492.7	5834.09
3p-tRF-tRNA-Leu-CAG-1-5	2777.41	1812.54	39314.8	15035.7	3402.35	2676.93	23592.6	6482.82
3p-tRF-tRNA-Lys-CTT-1-1	95.6335	72.7	1.10039	2.72747	84.9989	55.223	2.0089	5.5925
3p-tRF-tRNA-Lys-TTT-5-1	523.964	446.114	73.7263	62.7319	573.444	524.618	95.4229	59.2805
3p-tRF-tRNA-Phe-GAA-4-1	720.619	736.914	271.797	245.473	685.977	751.033	165.735	182.315
3p-tRF-tRNA-Ser-CGA-4-1	290.941	413.068	303.708	408.212	293.306	495.626	406.803	563.724
3p-tRF-tRNA-Ser-GCT-1-1	171.063	105.745	1397.5	548.222	183.167	149.102	776.441	274.032
3p-tRF-tRNA-Ser-GCT-2-1	223.594	143.748	2855.52	1431.92	262.18	226.414	1905.44	936.184
3p-tRF-tRNA-Ser-GCT-3-1	247.839	160.27	2216.19	1263.73	251.405	249.884	1904.44	971.976
3p-tRF-tRNA-Ser-TGA-1-1	354.248	236.275	618.42	354.572	365.136	296.824	516.288	246.07
3p-tRF-tRNA-Ser-TGA-3-1	2105.28	791.439	4152.88	1684.67	1685.61	817.3	2553.32	888.089
3p-tRF-tRNA-Ser-TGA-4-1	292.288	267.668	246.488	170.013	260.983	251.265	212.944	124.153
3p-tRF-tRNA-Thr-AGT-1-2	8.0817	1.65227	48.4173	31.8205	14.366	1.38057	46.2048	21.2515
3p-tRF-tRNA-Thr-CGT-3-1	52.5311	92.5273	23.1082	28.1839	70.6329	91.1179	15.0668	13.422
3p-tRF-tRNA-Thr-CGT-4-1	127.96	125.573	506.18	256.383	114.928	89.7374	311.38	87.243
3p-tRF-tRNA-Thr-TGT-1-1	88.8988	64.4386	798.885	336.389	84.9989	42.7978	674.992	272.914
3p-tRF-tRNA-Thr-TGT-2-1	207.43	279.234	776.877	450.943	178.378	244.362	855.793	436.215
3p-tRF-tRNA-Thr-TGT-3-1	129.307	107.398	2233.8	1022.8	117.322	85.5956	1703.55	863.482
3p-tRF-tRNA-Thr-TGT-5-1	3815.91	2253.7	46316.6	23185.4	3143.76	2344.22	35570.7	20382.4
3p-tRF-tRNA-Trp-CCA-2-1	33.6738	23.1318	63.8228	50.0037	21.549	12.4252	57.2538	32.4365
3p-tRF-tRNA-Trp-CCA-3-3	467.392	404.807	2503.39	1377.37	408.234	350.666	1892.39	989.872
3p-tRF-tRNA-Trp-CCA-4-1	20.2043	23.1318	355.427	224.562	16.7604	6.90287	266.18	240.477
3p-tRF-tRNA-Tyr-GTA-1-1	1411.6	1073.98	1563.66	797.332	1376.74	1358.49	1027.55	658.796
3p-tRF-tRNA-Tyr-GTA-4-1	938.825	665.866	2713.57	1260.09	662.034	581.222	1806	945.132
3p-tRF-tRNA-Tyr-GTA-5-3	18923.3	12775.4	25423.5	11723.6	16135.4	15089.7	16614.6	9135.91
3p-tRF-tRNA-Tyr-GTA-6-1	4026.04	3233.5	13285	6111.36	3231.16	3328.57	10220.3	4819.61
3p-tRF-tRNA-Val-AAC-2-1	17642.4	8038.31	43302.6	24650.9	14378	8754.23	22970.8	10806.9
3p-tRF-tRNA-Val-AAC-3-1	51.1841	19.8273	106.738	87.2792	35.915	16.5669	47.2092	30.1995
3p-tRF-tRNA-Val-AAC-5-1	32.3268	9.91364	91.3326	40.003	16.7604	13.8057	55.2448	14.5405
3p-tRF-tRNA-Val-CAC-2-1	744.864	401.502	3226.35	1225.55	551.895	360.33	1709.58	699.062
3p-tRF-tRNA-Val-CAC-3-1	214.165	135.486	516.084	290.021	190.35	176.714	309.371	128.627
3p-tRF-tRNA-Val-CAC-4-1	20.2043	42.9591	125.445	105.462	23.9434	35.8949	63.2805	49.214
3p-tRF-tRNA-Val-TAC-4-1	79.4701	29.7409	110.039	134.555	68.2386	31.7532	110.49	99.5465
3p-tRF-tRNA-iMet-CAT-1-4	1224.38	612.993	29579.6	15536.6	973.298	610.214	27698.8	13344.8
5p-tRF-tRNA-Ala-AGC-11-1	167.022	137.139	29.7106	26.3656	173.589	81.4539	18.0801	20.133
5p-tRF-tRNA-Ala-AGC-13-2	9.42866	13.2182	8.80314	21.8198	11.9717	9.66402	6.02671	8.948
5p-tRF-tRNA-Ala-AGC-9-2	37.7146	29.7409	24.2086	32.7297	16.7604	13.8057	24.1068	7.8295
5p-tRF-tRNA-Ala-CGC-3-1	730.047	831.093	928.731	1113.72	627.316	352.047	705.125	989.872
5p-tRF-tRNA-Asp-GTC-2-8	1294.42	1414.35	1818.95	2150.16	845.201	764.839	860.815	1692.29
5p-tRF-tRNA-Gln-CTG-2-1	71.3884	39.6545	28.6102	23.6381	50.2811	17.9475	10.0445	15.659
5p-tRF-tRNA-Glu-CTC-1-7	7778.64	12821.6	6755.31	6885.06	5492.61	4854.1	5183.98	9263.41
5p-tRF-tRNA-Glu-TTC-1-1	1117.97	1544.87	1869.57	1306.46	784.145	427.978	1081.79	1161
5p-tRF-tRNA-Glu-TTC-2-2	2075.65	4261.21	2787.29	1842.86	1598.22	658.534	1947.63	2143.05
5p-tRF-tRNA-Gly-CCC-1-2	6707.81	6153.06	1920.18	2395.63	5732.04	3655.76	1992.83	6196.49
5p-tRF-tRNA-Gly-GCC-1-2	9369.39	8666.17	1382.09	1643.76	7663.07	4078.22	1925.53	3963.96
5p-tRF-tRNA-Gly-GCC-4-1	28.286	19.8273	12.1043	11.8191	16.7604	8.28345	10.0445	6.711
5p-tRF-tRNA-Gly-TCC-1-1	106.409	62.7864	24.2086	20.0015	102.956	55.223	18.0801	32.4365
5p-tRF-tRNA-Gly-TCC-2-1	52.5311	66.0909	62.7224	76.3693	57.4641	33.1338	51.227	85.006
5p-tRF-tRNA-Gly-TCC-3-1	20.2043	13.2182	31.9114	18.1832	22.7462	11.0446	15.0668	27.9625
5p-tRF-tRNA-Ile-GAT-1-1	672.128	738.566	57.2204	40.9121	730.273	521.857	23.1024	29.081
5p-tRF-tRNA-Leu-AAG-2-3	1686.38	3423.51	331.218	190.014	1981.31	814.539	268.189	134.22
5p-tRF-tRNA-Leu-AAG-4-1	572.454	1154.94	78.1279	42.7304	357.953	136.677	61.2716	36.9105
5p-tRF-tRNA-Leu-CAA-2-1	187.226	322.193	170.561	79.0968	171.195	104.924	108.481	72.7025
5p-tRF-tRNA-Leu-CAG-1-5	436.412	788.134	225.58	169.103	481.262	375.516	185.824	139.812
5p-tRF-tRNA-Leu-TAA-1-1	144.124	114.007	112.24	63.6411	104.154	71.7899	93.414	34.6735
5p-tRF-tRNA-Leu-TAA-4-1	55.225	528.727	16.5059	49.0945	29.9292	132.535	14.0623	41.3845
5p-tRF-tRNA-Leu-TAG-2-1	136.042	208.186	51.7184	34.548	232.251	70.4093	42.187	16.7775
5p-tRF-tRNA-Lys-TTT-1-1	156.246	158.618	141.951	195.469	99.365	139.438	95.4229	185.671
5p-tRF-tRNA-Lys-TTT-4-1	101.021	95.8318	74.8267	116.372	83.8018	49.7007	76.3383	118.561
5p-tRF-tRNA-Lys-TTT-6-1	63.3067	132.182	4.40157	7.27327	41.9009	62.1259	7.03116	8.948
5p-tRF-tRNA-Phe-GAA-4-1	57.9189	38.0023	159.557	203.651	29.9292	30.3726	106.472	139.812
5p-tRF-tRNA-Pro-TGG-1-1	21.5512	8.26136	15.4055	19.0923	4.78867	2.76115	12.0534	15.659
5p-tRF-tRNA-SeC-TCA-1-1	21.5512	29.7409	8.80314	26.3656	22.7462	34.5144	6.02671	12.3035
5p-tRF-tRNA-Ser-CGA-4-1	138.736	66.0909	365.33	200.924	82.6046	40.0367	300.331	148.76
5p-tRF-tRNA-Ser-GCT-3-1	837.803	1265.64	1483.33	1221.91	782.948	991.253	1152.11	643.137
5p-tRF-tRNA-Ser-TGA-1-1	64.6536	112.355	84.7302	43.6396	29.9292	17.9475	65.2894	17.896
5p-tRF-tRNA-Ser-TGA-3-1	3685.26	3825.01	39881.5	24083.6	2978.55	1983.89	29642.4	15470
5p-tRF-tRNA-Trp-CCA-2-1	24.2451	8.26136	58.3208	46.3671	26.3377	9.66402	33.1469	29.081
5p-tRF-tRNA-Tyr-GTA-1-1	812.211	979.798	307.009	534.585	436.966	342.383	181.806	294.165
5p-tRF-tRNA-Tyr-GTA-8-1	80.817	56.1773	165.059	199.106	76.6188	49.7007	84.3739	109.613
5p-tRF-tRNA-Val-AAC-4-1	27305.4	11853.4	203497	175457	24989.7	15753.7	149696	116045
5p-tRF-tRNA-Val-CAC-2-1	1170.5	550.207	6415.29	4710.35	996.044	497.007	4518.02	3842.05
5p-tRF-tRNA-Val-CAC-3-1	354.248	209.839	1018.96	798.241	254.997	169.811	705.125	597.279
5p-tRF-tRNA-Val-CAC-6-1	6.73475	3.30455	24.2086	24.5473	9.57735	5.5223	28.1246	4.474
5p-tRF-tRNA-Val-TAC-1-2	1049.27	801.352	97.9349	64.5502	990.058	607.453	78.3472	51.451
5p-tRF-tRNA-Val-TAC-2-1	25.5921	29.7409	35.2126	10.9099	22.7462	8.28345	33.1469	29.081
5p-tRF-tRNA-Val-TAC-4-1	886.294	612.993	16937.2	14704.7	820.06	585.364	13051.8	8696.33
lncRNA|AC044839.3-ENSG00000255426.1-misc-tRF	264.002	158.618	2186.48	1025.53	266.969	169.811	1466.5	590.568
lncRNA|AC051619.7-ENSG00000259932.1-tRF-1	3912.89	5219.53	688.846	4327.59	1677.23	1963.18	626.778	4847.58
lncRNA|AC051619.7-ENSG00000259932.1-tRF-leader	4520.37	2314.83	319.114	196.378	2949.82	1703.63	150.668	87.243
lncRNA|AC051619.8-ENSG00000260035.1-tRF-1	4688.74	13079.4	410.446	4510.33	2425.46	4105.83	285.264	4987.39
lncRNA|AC051619.8-ENSG00000260035.1-tRF-leader	1555.73	1822.46	107.838	233.654	1266.6	1844.45	63.2805	189.026
lncRNA|AC105345.1-(3)-3p-CCA-tRF	300.37	76.0045	40.7145	23.6381	154.435	49.7007	37.1647	19.0145
lncRNA|AC108134.2-ENSG00000261889.1-5p-tRF	3717.58	3777.1	464.366	479.126	4387.62	2699.02	386.714	260.61
lncRNA|AC108134.2-ENSG00000261889.1-misc-tRF	17439	11413.9	1104.79	1487.38	23499.2	10312.9	844.744	1515.57
lncRNA|AC124068.2-ENSG00000261441.1-misc-tRF	1171.85	1187.98	118.842	142.738	1094.21	818.681	97.4318	158.827
lncRNA|AC124068.2-ENSG00000261441.1-tRF-1	1302.5	8697.56	48.4173	323.66	1342.03	8358	34.1514	308.706
lncRNA|AC134312.3-ENSG00000260166.2-misc-tRF	61.9597	18.175	71.5255	43.6396	58.6612	53.8424	51.227	30.1995
lncRNA|AC138904.3-ENSG00000283662.1-3p-CCA-tRF	13.4695	13.2182	49.5177	28.1839	20.3519	19.328	26.1157	7.8295
lncRNA|AD000090.1-ENSG00000283907.1-tRF-leader	2656.19	3043.49	2283.31	3324.79	1829.27	2901.97	1477.55	2353.32
lncRNA|AL031595.3-ENSG00000280434.1-misc-tRF	327.309	287.495	50.618	35.4572	359.15	320.293	52.2315	43.6215
lncRNA|AL049796.1-ENSG00000260464.1-misc-tRF	1369.85	926.925	395.041	292.749	993.65	570.177	251.113	310.943
lncRNA|AL357568.1-ENSG00000233693.1-3p-CCA-tRF	336.738	204.882	130.947	130.01	293.306	149.102	92.4096	41.3845
lncRNA|AL357568.1-ENSG00000233693.1-3p-tRF	32.3268	21.4795	26.4094	36.3663	25.1405	38.6561	23.1024	23.4885
lncRNA|AL513548.1-ENSG00000261584.1-5p-tRF	195.308	168.532	9.90353	7.27327	148.449	82.8345	8.03561	7.8295
lncRNA|AP000442.1-ENSG00000255008.3-3p-tRF	25.5921	6.60909	26.4094	24.5473	22.7462	28.9921	12.0534	20.133
lncRNA|AP000442.1-ENSG00000255008.3-5p-tRF	2355.82	2546.15	1645.09	1713.76	2621.8	1852.73	927.109	1494.32
lncRNA|AP000442.1-ENSG00000255008.3-misc-tRF	32800.9	59556.2	6141.29	5782.25	25007.6	25634.5	3964.57	5206.62
lncRNA|BAALC-AS1-(15)-misc-tRF	1104.5	964.927	6.60235	10.9099	1418.64	715.138	12.0534	7.8295
lncRNA|BAALC-AS1-ENSG00000247081.8-tRF-1	1174.54	5637.55	1.10039	24.5473	967.312	3639.2	8.03561	23.4885
lncRNA|C1orf229-ENSG00000221953.5-3p-tRF	87.5518	112.355	304.809	256.383	70.6329	127.013	553.453	267.321
lncRNA|LINC00324-ENSG00000178977.3-3p-tRF	1438.54	959.97	9609.73	3374.8	1082.24	1069.95	4532.09	2302.99
lncRNA|LINC00324-ENSG00000178977.3-5p-tRF	160.287	135.486	69.3247	93.6433	100.562	69.0287	47.2092	54.8065
lncRNA|LINC00324-ENSG00000178977.3-misc-tRF	9168.69	9413	916.627	829.152	9042.21	7758.83	529.346	884.733
lncRNA|LINC01015-(3)-3p-tRF	30.9799	36.35	59.4212	34.548	90.9848	99.4014	29.1291	22.37
lncRNA|LINC01783-ENSG00000233421.4-misc-tRF	60.6128	77.6568	15.4055	22.729	49.0839	37.2755	47.2092	40.266
lncRNA|LINC01962-(3)-3p-tRF	381.187	185.055	3171.33	3097.5	317.25	218.131	2846.62	1308.64
lncRNA|LINC01962-(3)-5p-tRF	8551.79	6191.07	30391.7	25848.3	7331.46	5700.39	21676.1	18023.5
lncRNA|LINC01962-(3)-misc-tRF	1686.38	938.491	7180.06	5009.46	1562.3	1089.27	4893.69	4009.82
lncRNA|LINC01962-(3)-tRF-leader	17.5104	34.6977	3.30118	14.5465	9.57735	44.1784	6.02671	8.948
lncRNA|LINC02062-(2)-misc-tRF	21.5512	9.91364	126.545	75.4601	31.1264	22.0892	76.3383	42.503
lncRNA|MAP3K14-(2)-tRF-leader	1899.2	1078.93	27.5098	71.8235	2498.49	1257.7	15.0668	97.3095
lncRNA|NR2F1-AS1-(59)-misc-tRF	668.088	370.109	6.60235	12.7282	575.838	220.892	7.03116	6.711
misc-tRF-tRNA-Ala-AGC-1-1	697.72	609.689	340.021	162.739	960.129	523.238	247.095	116.324
misc-tRF-tRNA-Ala-AGC-5-1	1214.95	677.432	53.9192	58.1861	1003.23	421.075	52.2315	26.844
misc-tRF-tRNA-Ala-AGC-6-1	1842.63	1149.98	82.5294	66.3686	1757.44	868.382	68.3027	61.5175
misc-tRF-tRNA-Ala-AGC-8-1	2143	1434.17	11.0039	37.2755	2607.43	1198.34	9.04007	42.503
misc-tRF-tRNA-Ala-AGC-9-2	224.941	199.925	7.70275	15.4557	211.899	153.244	8.03561	12.3035
misc-tRF-tRNA-Ala-CGC-2-1	1301.15	841.007	17.6063	15.4557	1061.89	416.934	15.0668	14.5405
misc-tRF-tRNA-Ala-CGC-3-1	317.88	257.755	56.12	89.0975	298.095	168.43	72.3205	59.2805
misc-tRF-tRNA-Ala-CGC-4-1	67.3475	80.9614	14.3051	10.9099	84.9989	63.5064	4.01781	4.474
misc-tRF-tRNA-Ala-TGC-1-1	932.09	568.382	182.665	180.923	793.723	458.351	139.619	119.679
misc-tRF-tRNA-Ala-TGC-4-1	859.355	756.741	57.2204	70.0052	769.779	302.346	51.227	45.8585
misc-tRF-tRNA-Ala-TGC-5-1	699.067	500.639	58.3208	59.0953	571.049	259.548	36.1603	42.503
misc-tRF-tRNA-Ala-TGC-6-1	146.818	168.532	3.30118	1.81832	120.914	63.5064	3.01336	1.1185
misc-tRF-tRNA-Arg-CCG-1-1	1026.38	827.789	106.738	80.0059	903.862	508.052	91.4051	96.191
misc-tRF-tRNA-Arg-CCG-2-1	2213.04	1830.72	59.4212	25.4564	2521.24	1533.82	50.2226	44.74
misc-tRF-tRNA-Arg-CCT-1-1	14058.1	12395.3	6797.12	4437.6	12802.5	7533.8	5893.12	5149.57
misc-tRF-tRNA-Arg-CCT-3-1	6459.98	5556.59	161.758	141.829	6925.62	4573.84	142.632	157.708
misc-tRF-tRNA-Arg-TCG-4-1	311.146	280.886	122.144	100.917	306.475	162.908	79.3517	143.168
misc-tRF-tRNA-Arg-TCT-2-1	7309.9	23164.9	758.17	2195.62	3836.92	5668.64	346.536	990.991
misc-tRF-tRNA-Arg-TCT-3-2	130.654	332.107	264.094	987.346	90.9848	215.37	217.966	1460.76
misc-tRF-tRNA-Asn-GTT-1-1	52.5311	54.525	77.0275	121.827	21.549	33.1338	75.3339	123.035
misc-tRF-tRNA-Asn-GTT-3-1	18113.8	8367.11	1153.21	977.345	17013	8754.23	709.143	741.565
misc-tRF-tRNA-Asn-GTT-5-1	1124.7	1121.89	198.071	269.111	902.665	869.762	129.574	222.581
misc-tRF-tRNA-Asp-GTC-1-1	554.944	593.166	64.9231	68.1869	638.091	440.403	96.4274	98.428
misc-tRF-tRNA-Asp-GTC-2-8	10744.6	10819.1	1300.66	1259.18	10895.4	6294.04	2358.45	2886.85
misc-tRF-tRNA-Cys-GCA-13-1	354.248	578.295	371.933	749.146	344.784	312.01	317.407	789.661
misc-tRF-tRNA-Cys-GCA-16-1	1534.18	953.361	12.1043	15.4557	1805.33	774.503	4.01781	12.3035
misc-tRF-tRNA-Cys-GCA-18-1	3005.05	2002.55	194.769	276.384	2844.47	1393	169.752	285.217
misc-tRF-tRNA-Cys-GCA-2-4	1381.97	974.841	11.0039	30.9114	1201.96	519.096	25.1113	24.607
misc-tRF-tRNA-Cys-GCA-23-1	10.7756	8.26136	5.50196	28.1839	4.78867	5.5223	10.0445	31.318
misc-tRF-tRNA-Cys-GCA-4-1	953.641	1670.45	713.054	835.516	1067.87	1116.89	478.119	1004.41
misc-tRF-tRNA-Cys-GCA-5-1	136.042	219.752	185.966	146.374	142.463	98.0208	160.712	194.619
misc-tRF-tRNA-Gln-CTG-1-3	70.0414	23.1318	266.295	123.646	40.7037	24.8503	189.841	68.2285
misc-tRF-tRNA-Gln-CTG-2-1	8757.87	4236.43	37967.9	26842	7515.82	4134.82	29371.2	20493.2
misc-tRF-tRNA-Gln-CTG-3-1	299.023	161.923	288.303	233.654	234.645	95.2597	195.868	181.197
misc-tRF-tRNA-Gln-CTG-4-1	293.635	191.664	1584.56	1191	256.194	151.863	1109.92	917.17
misc-tRF-tRNA-Gln-CTG-5-1	321.921	175.141	2040.13	1765.59	223.87	317.532	1377.1	1388.06
misc-tRF-tRNA-Gln-CTG-6-1	119.879	87.5704	233.283	335.479	67.0414	86.9762	202.899	288.573
misc-tRF-tRNA-Gln-TTG-3-1	1437.2	917.011	632.726	556.405	1170.83	664.057	379.683	348.972
misc-tRF-tRNA-Gln-TTG-4-1	344.819	66.0909	75.9271	37.2755	87.3933	41.4172	46.2048	24.607
misc-tRF-tRNA-Glu-CTC-1-7	70502.1	74071.4	10812.5	11134.5	73440.3	35393.8	10415.2	11506
misc-tRF-tRNA-Glu-TTC-1-1	1720.06	1800.98	145.252	170.922	1525.19	1390.24	132.588	163.301
misc-tRF-tRNA-Glu-TTC-2-2	580.536	365.152	59.4212	58.1861	417.812	256.787	37.1647	61.5175
misc-tRF-tRNA-Gly-CCC-1-2	30501.7	25030.3	1112.5	757.329	27534.9	16343.2	1283.69	1125.21
misc-tRF-tRNA-Gly-CCC-2-1	945.559	308.975	421.45	281.839	839.215	197.422	262.162	193.5
misc-tRF-tRNA-Gly-GCC-1-2	38578	31246.1	10260.1	7393.28	35135.7	19176.2	7299.35	6166.29
misc-tRF-tRNA-Gly-GCC-2-6	30.9799	14.8705	11.0039	10.9099	33.5207	4.14172	79.3517	48.0955
misc-tRF-tRNA-Gly-GCC-4-1	121.226	82.6136	9.90353	10.0007	75.4216	37.2755	7.03116	5.5925
misc-tRF-tRNA-Gly-GCC-5-1	5135.92	2455.28	137.549	67.2777	4645.01	659.915	242.073	176.723
misc-tRF-tRNA-Gly-TCC-1-1	1528.79	1364.78	796.684	741.873	1312.1	860.098	463.052	609.582
misc-tRF-tRNA-Gly-TCC-2-1	313.84	178.445	34.1122	42.7304	288.518	98.0208	39.1736	21.2515
misc-tRF-tRNA-His-GTG-2-1	102.368	112.355	7.70275	7.27327	83.8018	45.559	8.03561	3.3555
misc-tRF-tRNA-Ile-AAT-5-3	763.721	622.907	48.4173	151.829	591.401	411.411	40.1781	139.812
misc-tRF-tRNA-Ile-AAT-6-1	262.655	198.273	19.8071	20.0015	367.531	135.296	18.0801	30.1995
misc-tRF-tRNA-Ile-TAT-1-1	488.943	3213.67	848.402	6589.58	362.742	1971.46	552.448	3996.4
misc-tRF-tRNA-Ile-TAT-2-3	33.6738	153.661	36.3129	114.554	27.5349	71.7899	37.1647	90.5985
misc-tRF-tRNA-Ile-TAT-3-1	175.104	252.798	66.0235	226.38	125.703	149.102	41.1825	189.026
misc-tRF-tRNA-Leu-AAG-2-3	936.131	758.393	234.384	250.928	810.483	622.639	180.801	189.026
misc-tRF-tRNA-Leu-AAG-4-1	59.2658	46.2636	24.2086	19.0923	37.1122	28.9921	9.04007	10.0665
misc-tRF-tRNA-Leu-CAA-1-1	51.1841	690.65	42.9153	198.197	40.7037	548.088	36.1603	182.315
misc-tRF-tRNA-Leu-CAA-1-2	3325.62	4082.77	270.696	484.581	2903.13	3004.13	197.877	401.541
misc-tRF-tRNA-Leu-CAA-2-1	1837.24	1455.65	301.507	753.692	1472.52	971.925	214.953	709.129
misc-tRF-tRNA-Leu-CAA-3-1	171.063	242.884	49.5177	88.1884	131.689	218.131	39.1736	77.1765
misc-tRF-tRNA-Leu-CAA-4-1	1775.28	1668.8	148.553	162.739	1521.6	1078.23	135.601	163.301
misc-tRF-tRNA-Leu-CAG-1-5	800.089	791.439	775.777	483.672	845.201	639.206	424.883	359.038
misc-tRF-tRNA-Leu-TAA-1-1	802.783	662.561	94.6337	108.19	768.582	472.157	86.3829	111.85
misc-tRF-tRNA-Leu-TAA-2-1	276.125	163.575	1200.53	720.963	243.025	172.572	1001.44	680.048
misc-tRF-tRNA-Leu-TAA-4-1	99.6744	518.814	16.5059	38.1846	110.139	321.674	11.049	38.029
misc-tRF-tRNA-Leu-TAG-1-1	540.127	299.061	137.549	132.737	459.713	273.354	130.579	114.087
misc-tRF-tRNA-Leu-TAG-2-1	68.6945	31.3932	23.1082	23.6381	50.2811	24.8503	17.0757	14.5405
misc-tRF-tRNA-Leu-TAG-3-1	577.842	370.109	268.496	179.104	482.459	317.532	227.006	133.101
misc-tRF-tRNA-Lys-CTT-1-1	20782.1	11632	3413.42	2194.71	28262.7	6586.72	4104.19	2654.2
misc-tRF-tRNA-Lys-CTT-2-3	32213.7	13824.6	2774.09	1646.49	45197.9	7884.46	3368.93	1855.59
misc-tRF-tRNA-Lys-CTT-4-1	335.391	269.32	443.458	316.387	211.899	142.199	274.215	406.015
misc-tRF-tRNA-Lys-CTT-8-1	320.574	494.03	453.362	282.748	269.363	360.33	228.011	193.5
misc-tRF-tRNA-Lys-TTT-1-1	3200.36	3441.68	156.256	228.199	2384.76	2190.97	113.503	203.567
misc-tRF-tRNA-Lys-TTT-5-1	13.4695	9.91364	15.4055	16.3648	3.5915	6.90287	9.04007	11.185
misc-tRF-tRNA-Lys-TTT-6-1	1862.83	3509.43	61.622	67.2777	1312.1	1489.64	24.1068	32.4365
misc-tRF-tRNA-Lys-TTT-7-1	929.396	708.825	182.665	463.671	621.33	669.579	119.53	362.394
misc-tRF-tRNA-Met-CAT-1-1	6.73475	9.91364	11.0039	11.8191	10.7745	22.0892	1.00445	15.659
misc-tRF-tRNA-Met-CAT-2-1	34411.9	21922.4	26945.3	13104.6	26469.4	12717.9	18919.9	14782.1
misc-tRF-tRNA-Met-CAT-3-2	21.5512	13.2182	27.5098	30.0022	14.366	20.7086	28.1246	33.555
misc-tRF-tRNA-Met-CAT-6-1	3165.33	2161.17	2561.71	1383.74	2824.12	1507.59	1806	1125.21
misc-tRF-tRNA-Met-CAT-7-1	48.4902	36.35	30.811	16.3648	21.549	6.90287	14.0623	16.7775
misc-tRF-tRNA-Phe-GAA-1-1	1563.81	945.1	178.264	298.204	1263.01	719.28	147.654	300.876
misc-tRF-tRNA-Phe-GAA-6-1	67.3475	66.0909	28.6102	55.4587	73.0273	41.4172	29.1291	45.8585
misc-tRF-tRNA-Pro-AGG-2-4	10.7756	18.175	3.30118	10.0007	3.5915	17.9475	6.02671	16.7775
misc-tRF-tRNA-Pro-CGG-2-1	74.0823	46.2636	37.4133	68.1869	41.9009	26.2309	17.0757	42.503
misc-tRF-tRNA-Pro-TGG-1-1	1050.62	1564.7	15.4055	17.274	955.34	1116.89	14.0623	19.0145
misc-tRF-tRNA-Pro-TGG-2-1	1390.05	1657.23	23.1082	30.0022	1170.83	1156.92	18.0801	16.7775
misc-tRF-tRNA-Pro-TGG-3-4	360.983	578.295	56.12	145.465	392.671	419.695	38.1692	230.411
misc-tRF-tRNA-SeC-TCA-1-1	390.616	104.093	80.3286	91.825	441.755	62.1259	81.3606	106.257
misc-tRF-tRNA-Ser-CGA-2-1	90.2457	52.8727	41.8149	41.8213	73.0273	62.1259	29.1291	57.0435
misc-tRF-tRNA-Ser-GCT-2-1	183.185	171.836	304.809	350.935	172.392	139.438	306.358	506.68
misc-tRF-tRNA-Ser-GCT-3-1	379.84	282.539	129.846	149.102	378.305	223.653	124.552	83.8875
misc-tRF-tRNA-Ser-TGA-3-1	502.413	345.325	3849.17	3027.5	392.671	300.965	2616.6	1712.42
misc-tRF-tRNA-Thr-AGT-1-2	3356.6	1835.67	330.118	209.106	2961.79	1069.95	266.18	256.136
misc-tRF-tRNA-Thr-CGT-4-1	600.74	383.327	67.1239	25.4564	562.669	305.107	36.1603	22.37
misc-tRF-tRNA-Thr-CGT-5-1	6.73475	52.8727	50.618	289.112	2.39434	40.0367	24.1068	281.862
misc-tRF-tRNA-Thr-TGT-2-1	1361.77	1637.4	529.289	388.211	1213.93	926.366	330.465	345.616
misc-tRF-tRNA-Thr-TGT-3-1	17.5104	6.60909	69.3247	40.003	9.57735	4.14172	68.3027	50.3325
misc-tRF-tRNA-Thr-TGT-5-1	315.186	206.534	119.943	95.4616	264.574	135.296	75.3339	114.087
misc-tRF-tRNA-Trp-CCA-2-1	30.9799	16.5227	6.60235	11.8191	17.9575	26.2309	7.03116	6.711
misc-tRF-tRNA-Trp-CCA-4-1	319.227	132.182	276.198	231.835	193.941	63.5064	116.516	172.249
misc-tRF-tRNA-Tyr-GTA-1-1	1668.87	4545.4	1268.75	5414.95	1041.54	2792.9	866.842	5082.46
misc-tRF-tRNA-Tyr-GTA-2-1	2411.04	28252.2	9057.33	288709	2369.2	20399.4	1918.5	103509
misc-tRF-tRNA-Tyr-GTA-3-1	84.8579	26.4364	15.4055	18.1832	25.1405	16.5669	12.0534	22.37
misc-tRF-tRNA-Tyr-GTA-4-1	175.104	1318.51	3080	11672.7	119.717	672.34	1632.23	14793.3
misc-tRF-tRNA-Tyr-GTA-5-2	8.0817	18.175	28.6102	24.5473	3.5915	8.28345	20.089	13.422
misc-tRF-tRNA-Tyr-GTA-5-3	176.451	1658.88	917.727	5225.84	105.351	847.673	597.649	6538.75
misc-tRF-tRNA-Tyr-GTA-5-4	312.493	1878.63	2817	10984.5	196.336	938.791	1540.83	12712.9
misc-tRF-tRNA-Tyr-GTA-5-5	144.124	489.073	18.7067	104.553	52.6754	162.908	20.089	67.11
misc-tRF-tRNA-Tyr-GTA-6-1	133.348	424.634	20.9075	51.822	100.562	267.832	15.0668	30.1995
misc-tRF-tRNA-Tyr-GTA-7-1	75.4292	176.793	193.669	637.32	41.9009	136.677	97.4318	607.345
misc-tRF-tRNA-Tyr-GTA-8-1	53.878	69.3955	9.90353	25.4564	35.915	37.2755	12.0534	27.9625
misc-tRF-tRNA-Val-AAC-3-1	130.654	165.227	319.114	319.115	171.195	102.163	228.011	238.24
misc-tRF-tRNA-Val-AAC-4-1	7564.48	3031.92	45384.6	33792.5	7414.06	4823.73	33978.6	30101.1
misc-tRF-tRNA-Val-CAC-1-4	1437.2	376.718	278.399	162.739	1507.23	140.819	210.935	144.286
misc-tRF-tRNA-Val-CAC-2-1	369.065	74.3523	412.647	179.104	464.501	55.223	284.26	101.783
misc-tRF-tRNA-Val-CAC-3-1	528.005	335.411	566.702	438.214	550.697	265.07	522.315	505.562
misc-tRF-tRNA-Val-TAC-1-2	1660.79	725.348	1384.29	603.681	1780.19	553.611	805.57	499.969
misc-tRF-tRNA-Val-TAC-4-1	274.778	160.27	2940.25	2536.55	252.603	164.288	2625.64	2222.46
misc-tRF-tRNA-iMet-CAT-1-4	21527	17076.2	1530.65	844.608	23417.8	9458.32	1219.4	769.528
misc_RNA|RF00019-ENSG00000238713.1-misc-tRF	343.472	223.057	33.0118	10.9099	316.052	205.706	32.1425	5.5925
tRF-1-tRNA-Ala-CGC-2-1	41063.1	268223	2812.6	11154.5	32841.9	177168	1233.47	6563.36
tRF-1-tRNA-Ala-TGC-2-1	2886.52	13386.7	4.40157	15.4557	1777.79	8830.16	1.00445	25.7255
tRF-1-tRNA-Arg-ACG-1-2	9970.13	50341.4	612.918	2677.47	6365.34	29402.1	241.068	1369.04
tRF-1-tRNA-Arg-ACG-2-4	4700.86	39571.9	112.24	728.236	2504.48	26955.7	35.1558	433.978
tRF-1-tRNA-Arg-CCG-1-2	1589.4	8063.09	114.441	361.845	918.228	4470.3	61.2716	236.003
tRF-1-tRNA-Arg-CCT-2-1	78567.6	751903	83504.4	335964	46342.4	217278	59632.3	388002
tRF-1-tRNA-Arg-CCT-3-1	23105.6	55248.7	382.937	951.889	13833.3	29237.8	139.619	428.385
tRF-1-tRNA-Arg-TCG-2-1	9699.39	38646.7	30665.7	96605.3	7001.04	24327.1	18488.9	115328
tRF-1-tRNA-Arg-TCG-4-1	2238.63	3539.17	22.0078	30.9114	1446.18	1553.15	6.02671	20.133
tRF-1-tRNA-Asp-GTC-2-6	8844.08	38197.2	44.0157	921.887	6087.6	28958.9	15.0668	661.033
tRF-1-tRNA-Cys-GCA-2-3	47610.7	461584	35240.1	905686	34449.7	238660	30205.9	746618
tRF-1-tRNA-Cys-GCA-21-1	30.9799	284.191	77.0275	104.553	20.3519	227.795	53.2359	99.5465
tRF-1-tRNA-Cys-GCA-4-1	11725.2	44499	100.136	284.567	6922.03	23743.1	54.2404	173.367
tRF-1-tRNA-Cys-GCA-9-4	3128.97	11324.7	260.793	470.944	2001.67	6596.39	139.619	355.683
tRF-1-tRNA-Gln-CTG-1-5	303.064	2615.55	52.8188	147.284	171.195	1467.55	34.1514	136.457
tRF-1-tRNA-Gln-CTG-3-1	2277.69	6838.76	189.267	1016.44	1102.59	2476.75	133.592	958.554
tRF-1-tRNA-Gln-CTG-4-2	39.0616	348.63	20.9075	171.831	20.3519	183.616	16.0712	178.96
tRF-1-tRNA-Glu-CTC-1-5	1803.57	8097.79	8387.19	68819.6	1134.92	7097.54	5931.29	55823.2
tRF-1-tRNA-Gly-GCC-1-3	22106.2	140747	180.464	2105.61	11133.7	56264	105.467	842.23
tRF-1-tRNA-Gly-TCC-2-6	56048	140868	527.088	2727.47	34437.7	69654.1	270.198	1450.69
tRF-1-tRNA-Gly-TCC-4-1	187.226	814.57	4.40157	20.0015	153.238	339.621	1.00445	7.8295
tRF-1-tRNA-His-GTG-1-7	1394.09	4390.09	7607.01	32027.8	864.355	3922.21	5425.04	32343.7
tRF-1-tRNA-Ile-AAT-2-1	4676.61	126820	1513.04	18673.2	2190.82	47455.9	607.693	12152.5
tRF-1-tRNA-Ile-AAT-5-2	95053	451298	7303.3	22420.8	71274.6	258809	4732.98	14954.3
tRF-1-tRNA-Ile-AAT-8-1	440.453	1792.72	6.60235	83.6426	143.66	352.047	31.138	253.899
tRF-1-tRNA-Leu-AAG-1-2	9086.53	93533.5	8904.37	48334.5	4685.72	38964	6084.97	37794.1
tRF-1-tRNA-Leu-AAG-2-4	19320.7	76766.2	165.059	526.403	14355.2	47038.9	62.276	306.469
tRF-1-tRNA-Leu-CAA-1-2	136.042	1521.74	73.7263	522.766	65.8443	803.495	41.1825	361.275
tRF-1-tRNA-Leu-TAA-3-1	7723.42	35454.5	108.939	345.48	4858.11	17614.8	48.2137	177.841
tRF-1-tRNA-Leu-TAG-3-1	13977.3	40224.6	425.852	1160.09	13780.6	35565	317.407	948.488
tRF-1-tRNA-Lys-CTT-2-1	55529.4	214116	523.787	1392.83	29957.9	109041	197.877	816.505
tRF-1-tRNA-Lys-TTT-3-1	3911.55	14776.3	19.8071	98.1891	4125.44	11806.7	9.04007	55.925
tRF-1-tRNA-Phe-GAA-1-2	633.067	4623.06	12.1043	85.4609	456.121	2030.83	6.02671	30.1995
tRF-1-tRNA-Pro-TGG-3-4	192334	1.01337e+06	12972.5	68271.4	141668	675502	8267.64	36676.7
tRF-1-tRNA-SeC-TCA-1-1	96.9805	472.55	93.5333	574.588	59.8584	251.265	66.2938	615.175
tRF-1-tRNA-Ser-CGA-2-1	4430.12	22593.2	22287.3	71781.7	2128.57	9560.48	12156.9	48028.4
tRF-1-tRNA-Ser-GCT-4-1	21240.1	56664.7	610.718	841.881	11568.2	32102.5	308.367	712.484
tRF-1-tRNA-Ser-GCT-6-1	5736.66	44466	9808.9	67895.9	3049.19	18113.1	6105.06	61608.1
tRF-1-tRNA-Ser-TGA-1-1	2.5506e+06	7.20176e+06	19765.2	106226	2.81375e+06	8.20931e+06	13511.9	65289.1
tRF-1-tRNA-Thr-AGT-1-2	3853.63	13180.2	911.125	2050.15	3477.77	8086.03	688.049	1163.24
tRF-1-tRNA-Thr-AGT-2-1	6093.61	40039.5	1436.01	9423.43	3957.84	24639.1	852.78	6986.15
tRF-1-tRNA-Thr-AGT-3-1	594.005	2957.57	144.151	308.205	389.08	1054.76	104.463	307.587
tRF-1-tRNA-Thr-AGT-5-1	2009.65	7425.31	150.754	488.218	1313.29	4039.56	66.2938	400.423
tRF-1-tRNA-Thr-CGT-2-1	922.661	2856.78	89.1318	284.567	598.584	1764.37	66.2938	225.937
tRF-1-tRNA-Thr-CGT-3-1	6283.53	60106.4	915.526	7486.92	4056.01	24549.4	287.273	2301.87
tRF-1-tRNA-Thr-TGT-2-1	33452.9	256841	2354.84	8669.73	20263.3	119689	1038.6	7873.12
tRF-1-tRNA-Thr-TGT-4-1	4141.87	22903.8	156.256	635.502	2735.53	11763.9	84.3739	374.697
tRF-1-tRNA-Thr-TGT-5-1	156.246	677.432	203.573	602.772	101.759	327.196	101.45	646.493
tRF-1-tRNA-Trp-CCA-2-1	1853.4	10437.4	13.2047	50.9129	1709.56	7050.6	11.049	30.1995
tRF-1-tRNA-Trp-CCA-3-2	1676.95	3981.98	18.7067	38.1846	967.312	1693.97	6.02671	19.0145
tRF-1-tRNA-Tyr-GTA-2-1	14343.7	100086	620.621	1581.03	8757.29	69814.3	300.331	939.54
tRF-1-tRNA-Tyr-GTA-5-3	537.433	1916.64	40.7145	110.008	353.165	862.859	8.03561	40.266
tRF-1-tRNA-Tyr-GTA-5-4	1608.26	3559	11.0039	34.548	888.299	1837.55	4.01781	10.0665
tRF-1-tRNA-Tyr-GTA-7-1	168.369	472.55	27.5098	64.5502	73.0273	184.997	10.0445	16.7775
tRF-1-tRNA-Val-AAC-1-1	2070.26	9168.46	122.144	670.05	1507.23	6318.89	73.325	385.882
tRF-1-tRNA-Val-AAC-3-1	556.291	2268.57	604.115	1592.85	342.39	1052	387.718	1184.49
tRF-1-tRNA-Val-CAC-1-2	10258.4	49074.1	168.36	724.599	7400.89	34236.9	119.53	479.836
tRF-1-tRNA-Val-TAC-1-2	7103.82	7886.3	545.795	846.426	4054.81	5485.02	257.14	484.31
tRF-1-tRNA-Val-TAC-3-1	3120.88	12904.2	751.568	3070.23	3829.74	22031.2	487.159	1843.29
tRF-1-tRNA-iMet-CAT-1-6	1736.22	5740	27.5098	103.644	976.889	3139.43	18.0801	68.2285
tRF-leader-tRNA-Ala-TGC-3-1	24.2451	42.9591	3.30118	28.1839	20.3519	64.887	2.0089	15.659
tRF-leader-tRNA-Arg-CCG-2-1	277.472	300.714	48.4173	207.288	246.617	434.881	38.1692	155.471
tRF-leader-tRNA-Asn-GTT-2-2	428.33	670.823	468.767	1431.02	293.306	619.878	452.003	1488.72
tRF-leader-tRNA-Asp-GTC-2-6	53.878	79.3091	18.7067	38.1846	49.0839	59.3647	4.01781	31.318
tRF-leader-tRNA-Gln-TTG-1-1	9.42866	8.26136	57.2204	153.648	4.78867	6.90287	42.187	32.4365
tRF-leader-tRNA-Gln-TTG-3-3	746.211	1442.43	28.6102	157.284	694.358	1743.67	22.0979	78.295
tRF-leader-tRNA-Glu-CTC-1-5	123.919	188.359	59.4212	210.016	106.548	143.58	40.1781	148.76
tRF-leader-tRNA-Gly-CCC-2-1	10.7756	14.8705	13.2047	22.729	19.1547	23.4698	7.03116	19.0145
tRF-leader-tRNA-Gly-TCC-3-1	21.5512	38.0023	27.5098	127.282	5.98584	26.2309	8.03561	117.442
tRF-leader-tRNA-His-GTG-1-7	4529.8	2309.88	671.239	829.152	2806.16	1711.91	332.474	477.599
tRF-leader-tRNA-Lys-CTT-2-1	109.103	161.923	40.7145	228.199	58.6612	151.863	22.0979	176.723
tRF-leader-tRNA-Phe-GAA-3-1	1.34695	6.60909	2.20078	15.4557	1.19717	1.38057	2.0089	11.185
tRF-leader-tRNA-Pro-AGG-1-1	10.7756	117.311	27.5098	165.467	9.57735	51.0813	11.049	108.494
tRF-leader-tRNA-Pro-AGG-2-1	608.822	692.302	95.7341	224.562	494.43	655.773	56.2493	172.249
tRF-leader-tRNA-Ser-CGA-3-1	12.1226	54.525	162.858	1056.44	7.18301	28.9921	102.454	581.62
tRF-leader-tRNA-Ser-GCT-4-1	293.635	224.709	18.7067	50.0037	178.378	168.43	20.089	42.503
tRF-leader-tRNA-Ser-TGA-1-1	22.8982	8.26136	37.4133	90.0067	3.5915	8.28345	19.0846	60.399
tRF-leader-tRNA-Ser-TGA-2-1	83.5109	79.3091	9.90353	18.1832	82.6046	82.8345	3.01336	6.711
tRF-leader-tRNA-Ser-TGA-3-1	32.3268	31.3932	4.40157	13.6374	22.7462	55.223	4.01781	3.3555
tRF-leader-tRNA-Thr-CGT-3-1	837.803	788.134	128.746	302.75	409.432	579.841	85.3784	186.789
tRF-leader-tRNA-Thr-CGT-4-1	130.654	216.448	57.2204	153.648	175.984	248.503	58.2582	97.3095
tRF-leader-tRNA-Trp-CCA-2-1	6.73475	6.60909	4.40157	31.8205	2.39434	11.0446	1.00445	48.0955
tRF-leader-tRNA-Trp-CCA-3-2	25.5921	66.0909	30.811	97.2799	23.9434	31.7532	20.089	130.864
tRF-leader-tRNA-Tyr-GTA-1-1	88.8988	82.6136	292.704	270.929	76.6188	78.6928	184.819	253.899
tRF-leader-tRNA-Val-AAC-1-1	45.7963	77.6568	24.2086	106.372	28.732	67.6482	10.0445	114.087
tRF-leader-tRNA-Val-CAC-1-2	16.1634	26.4364	11.0039	36.3663	28.732	33.1338	6.02671	65.9915
tRF-leader-tRNA-iMet-CAT-1-6	103.715	247.841	134.248	844.608	86.1961	133.916	102.454	998.82
miR-1-2-3p	102.368	31.3932	129.846	34.548	57.4641	24.8503	118.525	25.7255
miR-1-3p	325.962	130.53	1026.67	119.1	329.221	160.147	1232.46	134.22
miR-100-5p	198.002	191.664	1643.99	1311.92	148.449	179.475	1457.46	1799.67
miR-101-1-3p	969.805	854.225	1832.15	1172.81	869.144	967.783	1426.32	1562.54
miR-101-2-3p	29494.2	27026.2	40613.3	23469	26112.6	28615.2	27909.7	30602.2
miR-101-3p	4271.18	3435.07	3054.69	1760.13	4446.28	4241.13	1968.73	1957.37
miR-10394-3p	1.34695	6.60909	7.70275	6.36411	5.98584	6.90287	8.03561	4.474
miR-10395-3p	511.841	31.3932	25.309	12.7282	1828.08	184.997	862.824	144.286
miR-10395-5p	5.3878	3.30455	2.20078	1.81832	38.3094	5.5223	39.1736	24.607
miR-10396b-3p	216.859	513.857	37.4133	70.9143	134.083	305.107	25.1113	64.873
miR-10396b-5p	88.8988	114.007	14.3051	30.0022	58.6612	98.0208	11.049	22.37
miR-10399-3p	49.8372	51.2205	292.704	228.199	67.0414	44.1784	279.238	332.194
miR-103a-1-3p	41580.4	30805	49095.1	31786.9	33611.7	32512.5	43213.5	48539.5
miR-103a-2-3p	1179.93	973.189	2929.24	1887.41	1057.1	974.686	2573.41	2205.68
miR-103a-3p	67018.9	65069.8	103514	68343.2	77077.3	73024.1	86200	114559
miR-10401-3p	475.474	578.295	922.129	600.044	302.884	318.913	550.44	468.651
miR-10401-5p	25.5921	29.7409	9.90353	6.36411	17.9575	26.2309	2.0089	2.237
miR-105-1-5p	9.42866	14.8705	31.9114	30.0022	14.366	17.9475	25.1113	22.37
miR-10527-5p	51.1841	57.8295	347.724	201.833	29.9292	15.1863	214.953	147.642
miR-106a-5p	483.555	545.25	352.126	262.747	456.121	423.837	223.993	332.194
miR-106b-3p	31649.3	37017.5	106908	128934	27113.5	25524.1	122142	174657
miR-106b-5p	8743.06	7686.37	4196.9	3092.05	9913.75	10249.4	3081.66	4193.26
miR-107	3031.99	2427.19	4498.4	3603.9	3255.1	2965.47	3389.02	4515.38
miR-107-3p	871.477	522.118	565.602	431.85	438.164	451.448	437.941	478.718
miR-107-3p-miR-103a-2-3p	4242.89	3327.68	1518.54	1055.53	3447.84	3318.9	1149.09	1408.19
miR-10a-3p	16047.6	16773.9	19910.5	15241.1	15247.1	13444	17490.5	19335.5
miR-10a-5p	690428	824776	7.54785e+06	6.0263e+06	554381	552462	8.4844e+06	8.57919e+06
miR-10b-3p	1179.93	1528.35	1669.3	1770.13	1344.42	1457.89	1537.82	2036.79
miR-10b-5p	118621	164271	1.40688e+06	1.39364e+06	98036.1	116011	1.47817e+06	1.79603e+06
miR-1178-3p	2.6939	4.95682	80.3286	123.646	3.5915	6.90287	65.2894	98.428
miR-1180-3p	29997.9	25516	69178.4	44556.9	27719.2	22069.9	54568.9	38020
miR-1181-3p	29.6329	24.7841	179.364	124.555	23.9434	15.1863	140.623	64.873
miR-12136-3p	2906.72	325.498	62.7224	42.7304	1332.45	303.726	34.1514	24.607
miR-12136-5p	156.246	269.32	7.70275	31.8205	144.857	222.273	15.0668	53.688
miR-122-5p	125.266	123.92	151.854	120.009	50.2811	26.2309	66.2938	50.3325
miR-1224-5p	14.8165	26.4364	60.5216	98.1891	21.549	33.1338	53.2359	159.945
miR-1226-3p	3383.54	5001.43	25085.6	30827.7	2146.52	3138.05	19459.2	26205.3
miR-1226-5p	125.266	209.839	346.624	302.75	99.365	128.393	254.126	378.053
miR-1227-3p	157.593	218.1	796.684	983.709	98.1678	125.632	629.791	540.235
miR-1228-3p	17.5104	14.8705	42.9153	10.9099	9.57735	2.76115	26.1157	7.8295
miR-1228-5p	14.8165	8.26136	17.6063	11.8191	7.18301	2.76115	20.089	15.659
miR-1229-3p	300.37	190.011	2594.72	1306.46	223.87	146.341	1650.31	700.181
miR-1231-3p	1.34695	4.95682	16.5059	22.729	1.19717	2.76115	17.0757	17.896
miR-1234-3p	8.0817	9.91364	22.0078	20.0015	16.7604	11.0446	19.0846	21.2515
miR-1236-3p	49.8372	94.1795	379.635	466.398	56.2669	74.551	389.727	371.342
miR-1236-5p	6.73475	3.30455	39.6141	28.1839	2.39434	5.5223	27.1202	24.607
miR-1237-3p	13.4695	3.30455	55.0196	25.4564	17.9575	2.76115	41.1825	24.607
miR-1243-5p	24.2451	44.6114	122.144	80.0059	39.5066	28.9921	74.3294	79.4135
miR-1246	554.944	829.441	17.6063	18.1832	302.884	381.039	11.049	13.422
miR-1246-5p	1986.75	2222.31	102.336	94.5525	708.724	857.337	48.2137	41.3845
miR-1248-5p	13.4695	13.2182	82.5294	90.0067	50.2811	19.328	85.3784	101.783
miR-1249-3p	206.083	213.143	1025.57	761.875	150.843	133.916	549.435	363.512
miR-1249-5p	32.3268	46.2636	116.642	84.5517	22.7462	17.9475	90.4007	62.636
miR-1250-5p	87.5518	196.62	94.6337	127.282	88.5905	200.183	69.3072	191.263
miR-1255a	393.31	356.891	2116.05	1139.18	381.897	338.241	2188.7	1461.88
miR-1255a-3p	78.1231	84.2659	247.588	175.468	93.3791	63.5064	204.908	99.5465
miR-1255a-5p	134.695	107.398	282.801	185.468	102.956	80.0733	333.478	211.396
miR-1258-3p	1.34695	4.95682	47.3169	29.0931	3.5915	11.0446	47.2092	27.9625
miR-1258-5p	10.7756	19.8273	93.5333	90.9158	2.39434	6.90287	52.2315	77.1765
miR-125a-3p	212.818	94.1795	1303.96	404.575	307.672	96.6402	2663.81	1279.56
miR-125a-5p	14033.9	10374.6	46131.7	31255	10826	6949.81	35826.8	24740.1
miR-125b-1-5p	47.1433	28.0886	50.618	36.3663	27.5349	22.0892	32.1425	29.081
miR-125b-2-3p	664.047	809.614	2234.9	1550.11	823.652	588.125	4029.86	4684.28
miR-125b-2-5p	1508.58	1181.37	3358.4	2960.22	1180.41	1069.95	2945.05	3138.51
miR-125b-5p	409.473	365.152	622.822	534.585	476.473	430.739	517.293	549.183
miR-126-3p	11395.2	7357.57	9738.47	12971.9	11381.5	8972.36	8887.39	9602.32
miR-126-5p	440.453	388.284	616.22	332.752	379.502	298.204	433.923	664.389
miR-1260a	32.3268	29.7409	15.4055	10.9099	31.1264	13.8057	15.0668	6.711
miR-1260a-5p	48.4902	28.0886	52.8188	27.2747	26.3377	9.66402	43.1914	5.5925
miR-1260b	107.756	85.9182	662.436	387.301	84.9989	73.1705	440.954	231.529
miR-1260b-5p	6556.96	4469.4	5214.76	2751.11	4902.4	3342.37	4184.55	1857.83
miR-1262	20.2043	23.1318	226.681	135.465	21.549	19.328	226.002	184.552
miR-1262-5p	33.6738	26.4364	294.905	200.924	25.1405	19.328	314.393	227.055
miR-1266-5p	51.1841	133.834	220.078	251.837	39.5066	93.8791	233.033	412.726
miR-1268a	697.72	523.77	4.40157	2.72747	811.68	196.042	4.01781	2.237
miR-1268a-5p	37.7146	57.8295	3.30118	8.18242	41.9009	56.6036	5.02226	8.948
miR-1268b-5p	959.029	639.43	2.20078	2.72747	939.777	219.511	4.01781	2.237
miR-1269a-3p	2.6939	8.26136	22.0078	17.274	7.18301	6.90287	28.1246	19.0145
miR-1269b	794.701	791.439	4751.49	3471.17	688.372	800.733	4867.57	5116.02
miR-1269b-5p	1468.18	1510.18	7167.96	4404.87	1206.75	1103.08	6764.98	6141.68
miR-1271-5p	4184.98	2899.74	8074.68	5042.19	3465.8	2253.1	6217.56	4644.01
miR-1273c-3p	686.945	664.214	2111.65	1561.93	472.881	480.44	1783.91	1514.45
miR-1273c-5p	39.0616	41.3068	56.12	41.8213	27.5349	30.3726	40.1781	33.555
miR-1273h-3p	224.941	199.925	522.686	472.762	201.124	207.086	480.128	524.576
miR-1273h-5p	51.1841	66.0909	143.051	141.829	56.2669	89.7374	140.623	210.278
miR-1275	36.3677	72.7	2.20078	4.54579	84.9989	59.3647	2.0089	1.1185
miR-1275-5p	2427.21	3891.1	313.612	470.944	2118.99	2537.5	162.721	249.425
miR-1276	35.0207	72.7	538.092	748.237	52.6754	51.0813	446.981	617.412
miR-1276-3p	61.9597	64.4386	148.553	178.195	43.0981	48.3201	169.752	239.359
miR-1276-5p	212.818	295.757	944.137	905.522	198.73	248.503	844.744	979.806
miR-1278	643.842	333.759	859.406	464.58	627.316	349.285	736.263	460.822
miR-1278-3p	418.902	178.445	497.377	239.109	313.658	156.005	293.3	224.818
miR-128-1-3p	33024.5	20166	68584.1	46361.6	27325.4	23000.4	49276.4	28658.2
miR-128-1-5p	431.024	322.193	2392.25	1415.56	348.376	225.034	2448.85	2136.33
miR-128-2-3p	11065.2	8001.96	23706.9	17279.5	11071.4	9404.48	19925.3	14532.7
miR-128-3p	58205.8	49673.9	184628	132251	57345.6	45491.3	132687	110426
miR-1284	91.5927	186.707	1175.22	1193.72	99.365	106.304	770.415	1027.9
miR-1284-5p	76.7762	92.5273	327.917	370.027	50.2811	69.0287	236.046	314.298
miR-1285-1-3p	379.84	313.932	793.383	497.31	385.488	334.099	615.729	429.504
miR-1285-1-5p	315.186	462.636	247.588	255.473	244.222	364.472	235.042	247.188
miR-1285-3p	122.573	85.9182	50.618	30.9114	96.9706	92.4985	16.0712	27.9625
miR-1286-3p	4.04085	24.7841	50.618	48.1854	14.366	19.328	36.1603	39.1475
miR-1288-3p	78.1231	38.0023	554.598	500.037	76.6188	53.8424	610.707	384.764
miR-1289-1-5p	12.1226	4.95682	47.3169	48.1854	14.366	8.28345	49.2181	46.977
miR-129-1-5p	255.921	219.752	857.206	732.782	155.632	179.475	1066.73	1421.61
miR-129-2-3p	16.1634	44.6114	16.5059	23.6381	19.1547	19.328	30.1336	29.081
miR-129-5p	297.676	231.318	1475.63	1169.18	322.038	278.876	991.394	847.823
miR-1291-3p	6.73475	11.5659	3.30118	2.72747	37.1122	24.8503	25.1113	11.185
miR-1291-5p	29.6329	18.175	25.309	15.4557	71.8301	24.8503	38.1692	17.896
miR-1292-3p	41.7555	33.0455	105.638	69.096	26.3377	15.1863	83.3695	40.266
miR-1292-5p	750.252	634.473	4027.44	2230.17	572.246	505.29	3216.25	1885.79
miR-1293-3p	29.6329	18.175	62.7224	38.1846	10.7745	2.76115	32.1425	34.6735
miR-1293-5p	22.8982	13.2182	193.669	73.6418	11.9717	8.28345	149.663	54.8065
miR-1294	24.2451	19.8273	26.4094	23.6381	14.366	20.7086	29.1291	31.318
miR-1294-5p	14.8165	14.8705	27.5098	16.3648	15.5632	11.0446	26.1157	21.2515
miR-1295a	106.409	57.8295	255.291	155.466	111.337	64.887	215.957	230.411
miR-1295a-3p	231.676	137.139	436.856	195.469	229.856	120.11	359.594	263.966
miR-1296-3p	32.3268	46.2636	22.0078	44.5488	31.1264	48.3201	42.187	59.2805
miR-1296-5p	882.253	1391.21	401.643	411.849	875.13	1372.29	401.781	454.111
miR-1299	196.655	337.064	861.607	1289.19	193.941	376.897	920.078	1782.89
miR-1299-3p	137.389	199.925	768.074	778.24	83.8018	227.795	716.174	1197.91
miR-1301-3p	2988.88	3474.73	9304.92	8867.93	2657.71	2988.94	8369.09	10468
miR-1303	1559.77	1001.28	2588.12	1013.71	1453.36	799.353	1935.58	1647.55
miR-1303-3p	3052.19	1872.02	3015.07	1404.65	2310.53	1514.49	2590.48	2061.39
miR-1304-5p	832.416	705.52	3807.36	2796.57	729.075	632.303	3020.39	2375.69
miR-1306-3p	810.864	447.766	3793.05	2501.09	870.341	675.101	3879.19	1545.77
miR-1306-5p	1058.7	774.916	4883.54	2718.38	812.877	519.096	4114.23	2283.98
miR-1307-3p	64294	40563.3	213955	114358	57233	42505.1	189148	115991
miR-1307-5p	1516.67	1262.34	2941.35	2094.7	1500.05	2091.57	2104.33	1313.12
miR-130b-3p	1205.52	1011.19	2752.08	2010.15	1272.59	1460.65	2707	2347.73
miR-130b-5p	14689.8	14308.7	142426	97946.4	11726.3	8580.27	118906	74952.9
miR-132-3p	880.906	915.359	1461.32	1318.28	893.088	940.172	1262.6	1202.39
miR-132-5p	1287.68	659.257	1511.94	1651.03	1207.94	1069.95	1425.32	1327.66
miR-1343-3p	126.613	89.2227	396.141	176.377	96.9706	107.685	356.58	228.174
miR-138-1-5p	95.6335	42.9591	16.5059	16.3648	129.294	194.661	30.1336	16.7775
miR-139-3p	13.4695	31.3932	160.657	132.737	20.3519	16.5669	185.824	161.064
miR-139-5p	348.86	290.8	658.035	652.776	294.503	278.876	534.368	522.339
miR-140-3p	9471.76	13946.8	29699.6	22136.2	8963.2	10981.1	31249.5	36592.8
miR-140-5p	1482.99	1292.08	827.495	864.61	1709.56	1997.69	633.809	737.091
miR-143-3p	36.3677	19.8273	288.303	103.644	37.1122	16.5669	209.93	108.494
miR-1468-5p	57.9189	39.6545	469.867	285.476	43.0981	37.2755	439.95	298.639
miR-146a-5p	273.431	125.573	742.765	296.386	271.757	120.11	591.622	331.076
miR-146b-3p	172.41	61.1341	93.5333	47.2762	75.4216	41.4172	114.508	93.954
miR-146b-5p	6951.61	5556.59	57016.8	34019.8	5478.24	3726.17	49814.8	40414.7
miR-147b-3p	91.5927	54.525	28.6102	85.4609	75.4216	85.5956	58.2582	120.798
miR-148a-3p	1.00871e+06	713346	3.35065e+06	3.16545e+06	927099	1.21731e+06	3.31585e+06	4.02548e+06
miR-148a-5p	8903.34	5835.83	12307.9	8923.39	7282.37	5821.88	11577.3	11660.4
miR-148b-3p	110259	110945	568643	398839	82089.8	107710	366979	445081
miR-148b-5p	1703.89	1212.77	1784.84	1341.01	1100.2	1210.76	1425.32	1730.32
miR-149-3p	71.3884	29.7409	75.9271	20.9106	56.2669	22.0892	67.2983	19.0145
miR-149-5p	1734.87	1135.11	3512.45	1995.6	1316.89	873.904	2754.21	1468.59
miR-151a-3p	111692	65960.4	981263	679245	100234	87993.7	1.02632e+06	630220
miR-151a-5p	646.536	470.898	790.082	540.949	656.048	445.926	581.578	469.77
miR-151b-3p	86.2048	49.5682	58.3208	26.3656	63.4499	55.223	39.1736	31.318
miR-152-3p	1569.2	2655.2	7273.59	8304.25	1352.8	2712.83	7611.74	14426.4
miR-1538-3p	52.5311	33.0455	119.943	80.9151	35.915	34.5144	94.4185	87.243
miR-155-5p	9.42866	16.5227	42.9153	32.7297	4.78867	4.14172	13.0579	20.133
miR-15a-5p	515.882	429.591	510.582	300.022	453.727	538.424	960.256	873.548
miR-15b-3p	4781.68	4234.77	5532.77	3617.54	4290.65	2783.24	4434.65	4348.73
miR-15b-5p	3611.18	2737.82	2503.39	1952.87	3601.08	3757.92	2401.64	2355.56
miR-16-1-3p	296.329	196.62	232.183	100.917	342.39	306.488	638.831	803.083
miR-16-1-5p	8306.65	7142.77	9341.23	6929.6	8022.22	6909.78	5795.69	6338.54
miR-16-2-3p	15701.4	10128.4	29498.2	18305	13955.4	6553.59	21666	13380.6
miR-16-2-5p	118.532	69.3955	70.4251	44.5488	124.505	86.9762	62.276	70.4655
miR-16-5p	2631.94	2347.88	3868.98	3319.34	2668.49	2573.39	2467.94	3307.4
miR-17-3p	3194.97	606.384	2532	1609.21	1971.74	818.681	4473.83	3235.82
miR-17-5p	140075	156948	122481	88602.9	142052	148296	95833.7	118378
miR-181a-1-3p	581.883	540.293	688.846	407.303	345.982	295.443	621.756	596.16
miR-181a-2-3p	1271.52	1049.19	7329.71	5049.47	1091.82	771.741	7800.57	5654.02
miR-181a-2-5p	3749.91	3428.47	3571.87	3164.78	3037.22	3909.79	3189.13	3738.03
miR-181a-3p	456.616	584.905	1441.51	1328.28	524.36	468.015	1734.69	1750.45
miR-181a-5p	1449.32	1558.09	796.684	738.237	1453.36	1855.49	681.018	957.436
miR-181b-1-3p	109.103	99.1364	218.978	170.922	76.6188	84.2151	339.505	408.252
miR-181b-1-5p	3652.93	4317.39	8449.91	7413.28	3301.79	3886.32	7309.4	10310.3
miR-181b-2-3p	43.1024	33.0455	127.646	90.9158	59.8584	41.4172	171.761	102.902
miR-181b-2-5p	501.066	612.993	189.267	168.194	440.558	523.238	143.637	258.373
miR-181b-5p	1584.01	1815.85	1716.61	1637.39	1629.35	1858.25	1495.63	2545.71
miR-181c-3p	101.021	153.661	68.2243	65.4594	95.7735	118.729	52.2315	67.11
miR-181d-5p	1025.03	1526.7	1614.28	1626.48	1015.2	1539.34	1278.67	2424.91
miR-182-3p	110.45	64.4386	50.618	32.7297	104.154	70.4093	59.2627	33.555
miR-182-5p	31575.2	36087.3	238060	152166	25391.9	24670.9	226127	219001
miR-183-3p	61.9597	59.4818	127.646	76.3693	64.6471	74.551	73.325	65.9915
miR-183-5p	36421.5	35897.3	274111	163729	25722.4	24265	255304	242925
miR-184	10.7756	11.5659	73.7263	133.646	5.98584	33.1338	64.2849	133.101
miR-184-3p	5.3878	1.65227	27.5098	52.7312	2.39434	9.66402	27.1202	63.7545
miR-1843	30.9799	16.5227	398.342	131.828	17.9575	5.5223	358.589	170.012
miR-1843-5p	588.617	325.498	2632.14	976.436	548.303	349.285	2511.13	1369.04
miR-185-3p	474.127	480.811	462.165	331.843	447.741	389.322	340.509	353.446
miR-185-5p	10774.3	10686.9	17127.6	11726.3	11514.4	11445	15001.5	17709.2
miR-186-5p	43995.5	48659.4	33025	30126.8	31787.2	31518.5	20807.2	26957
miR-187-3p	1240.54	855.877	2490.19	1918.32	1328.86	1406.81	2394.61	1681.1
miR-187-5p	28.286	26.4364	204.673	148.193	25.1405	12.4252	192.855	112.968
miR-188-5p	156.246	178.445	85.8306	61.8228	143.66	189.139	73.325	68.2285
miR-18a-3p	3197.66	3081.49	7608.11	6183.19	2674.47	2424.29	5857.96	5409.06
miR-18a-5p	4752.04	4214.95	2429.67	2207.44	5856.55	5752.86	2022.97	2374.57
miR-18b-5p	145.471	125.573	79.2282	66.3686	177.181	233.317	60.2671	78.295
miR-1908-3p	24.2451	14.8705	29.7106	20.0015	16.7604	12.4252	34.1514	17.896
miR-1908-5p	355.595	346.977	804.387	648.23	353.165	280.257	603.676	425.03
miR-190b-5p	55.225	71.0477	206.874	204.561	71.8301	71.7899	145.646	260.61
miR-191-3p	517.229	340.368	592.011	500.946	451.332	231.937	542.404	426.148
miR-191-5p	109690	94116.8	325256	187858	85192.9	59669.8	224498	165604
miR-1910-3p	5.3878	11.5659	39.6141	53.6403	5.98584	16.5669	31.138	23.4885
miR-1910-5p	132.001	206.534	828.595	758.238	125.703	164.288	811.597	618.53
miR-1913-5p	12.1226	24.7841	12.1043	19.0923	4.78867	19.328	22.0979	25.7255
miR-1914-3p	40.4085	33.0455	63.8228	50.0037	29.9292	26.2309	31.138	36.9105
miR-1914-5p	118.532	168.532	1334.78	1661.03	132.886	122.871	1038.6	1266.14
miR-192-3p	156.246	85.9182	280.6	340.025	106.548	41.4172	266.18	199.093
miR-192-5p	18688.9	21177.2	36708	31011.4	16859.7	20069.4	25649.7	37390.3
miR-193a-3p	1899.2	249.493	234.384	264.565	2445.81	338.241	255.131	195.737
miR-193a-5p	937.478	720.391	3664.31	2726.57	1081.04	890.471	3255.43	2351.09
miR-193b-3p	437.759	208.186	134.248	70.0052	504.008	226.414	94.4185	51.451
miR-193b-5p	79.4701	31.3932	411.547	114.554	74.2244	12.4252	439.95	123.035
miR-194-1-5p	928.049	621.255	640.428	615.5	845.201	705.474	543.408	578.264
miR-194-2-3p	71.3884	57.8295	254.191	142.738	52.6754	23.4698	226.002	149.879
miR-194-2-5p	1088.34	1434.17	2196.38	1211	1257.03	1248.04	1790.94	1501.03
miR-194-3p	117.185	82.6136	1147.71	573.679	90.9848	41.4172	1337.93	639.782
miR-194-5p	672.128	1202.85	681.143	746.419	727.878	1111.36	640.84	1060.34
miR-195-3p	1100.46	451.07	3729.23	1742.86	1029.56	444.545	4938.89	3083.7
miR-195-5p	274.778	198.273	277.299	168.194	277.743	227.795	189.841	211.396
miR-196a-1-3p	90.2457	92.5273	42.9153	67.2777	45.4924	62.1259	52.2315	69.347
miR-196a-1-5p	6746.88	9768.24	30186	35230.8	5670.99	9824.17	25403.6	43976.1
miR-196a-2-5p	1569.2	2466.84	5500.86	5864.98	1567.09	2316.6	5586.76	8104.65
miR-196a-5p	4343.92	7103.12	30123.2	36121.8	4234.38	6811.76	27805.2	45716.4
miR-196b-3p	206.083	147.052	436.856	189.105	147.252	91.1179	438.945	232.648
miR-196b-5p	27590.9	34283	49994.1	43617.8	27586.3	34682.8	45551.9	57272.8
miR-197-3p	4805.92	5160.05	23443.9	15044.8	4118.26	3357.56	18968.1	12592.1
miR-197-5p	52.5311	59.4818	80.3286	48.1854	46.6896	24.8503	106.472	52.5695
miR-199a-2-3p-miR-199a-1-3p	618.25	370.109	781.279	288.203	494.43	269.212	624.769	408.252
miR-199b-3p	214.165	79.3091	410.446	150.92	189.153	84.2151	373.656	199.093
miR-199b-5p	1054.66	510.552	1126.8	353.663	830.835	427.978	943.18	587.212
miR-19a-3p	6804.8	4659.41	2243.7	1693.76	6913.65	4964.55	1372.08	1559.19
miR-19b-1-3p	29596.5	15840.3	262.994	172.74	24446.2	24397.5	427.896	429.504
miR-19b-1-5p	294.982	142.095	122.144	81.8242	336.404	183.616	301.336	381.408
miR-19b-2-3p	4026.04	3281.41	2001.61	1561.93	3775.87	3265.06	1384.13	1273.97
miR-19b-3p	2402.96	2613.9	640.428	520.948	2894.75	2344.22	561.489	592.805
miR-200b-3p	49.8372	51.2205	171.661	190.923	46.6896	73.1705	166.739	211.396
miR-200c-3p	839.15	622.907	2163.37	1188.27	744.639	542.566	1648.31	1363.45
miR-203a-3p	193.961	87.5704	362.029	124.555	190.35	82.8345	373.656	158.827
miR-204-5p	35.0207	23.1318	183.766	154.557	38.3094	13.8057	173.77	98.428
miR-20a-3p	3922.32	489.073	3096.5	1637.39	2251.87	426.598	6377.26	4922.52
miR-20a-5p	229751	255260	167311	126418	231923	236937	123298	160962
miR-21-5p	70298.7	59815.6	157305	108293	65379.8	52659.3	126743	151373
miR-210-3p	681.557	540.293	386.238	256.383	730.273	982.969	292.295	379.171
miR-2110	63.3067	47.9159	345.523	350.026	52.6754	46.9395	312.384	290.81
miR-2110-3p	719.272	586.557	1645.09	1189.18	544.712	403.128	1408.24	1261.67
miR-2110-5p	591.311	555.164	2796.1	2177.43	572.246	469.395	2371.51	1987.57
miR-2116-3p	18.8573	21.4795	360.929	268.202	14.366	19.328	304.349	241.596
miR-212-5p	332.697	634.473	1647.29	2204.71	256.194	456.97	1382.13	2966.26
miR-215-3p	91.5927	49.5682	128.746	73.6418	81.4074	26.2309	152.677	115.205
miR-215-5p	5461.89	2151.26	51474.1	21634.3	4676.14	2525.07	39962.1	26845.1
miR-216b-5p	48.4902	24.7841	93.5333	130.919	28.732	46.9395	82.365	117.442
miR-218-1-3p	122.573	71.0477	215.677	167.285	175.984	78.6928	272.206	158.827
miR-218-1-5p	3391.62	981.45	3679.71	1951.96	3227.57	1558.67	4004.75	1435.04
miR-218-2-5p	85084.2	41703.4	64031.8	46856.2	82874	73395.5	57411.4	46527.3
miR-218-5p	53766.2	28034.1	27983	20612.4	59555.5	58932.6	23618.7	20559.1
miR-219a-1-3p	660.006	401.502	12580.8	8209.7	286.123	313.391	6030.73	3580.32
miR-219b-5p	33.6738	62.7864	48.4173	60.0044	45.4924	35.8949	39.1736	54.8065
miR-22-3p	4501.51	2466.84	5642.81	2359.27	4497.76	1754.71	4215.68	1777.3
miR-22-5p	506.453	90.875	323.515	114.554	414.22	161.527	179.797	96.191
miR-221-3p	49853.3	75042.9	101654	101700	41888.9	47063.8	93691.2	151270
miR-221-5p	4366.81	4718.89	8838.35	7075.07	3373.62	2591.34	8994.87	8206.43
miR-222-3p	37493.7	55230.5	208560	180823	31046.2	34660.7	193650	243219
miR-222-5p	277.472	317.236	492.976	362.754	191.547	156.005	653.898	484.31
miR-224-5p	459.31	456.027	4133.07	2472.91	338.799	309.249	3976.62	2724.67
miR-2276-3p	21.5512	19.8273	92.4329	79.0968	41.9009	20.7086	67.2983	50.3325
miR-2277-5p	607.475	756.741	868.209	978.254	581.824	762.077	984.363	1125.21
miR-2355-3p	70.0414	39.6545	49.5177	30.0022	51.4782	66.2676	40.1781	49.214
miR-23a-3p	903.804	905.445	1673.7	1080.99	826.046	661.295	1572.97	1407.07
miR-23b-3p	4392.41	6169.59	7490.37	7476.01	4108.68	4855.48	8166.19	10603.4
miR-23b-5p	105.062	178.445	391.74	371.846	110.139	84.2151	380.687	393.712
miR-24-1-3p	5157.47	4162.07	8272.75	6263.19	5532.11	5153.69	6621.35	4575.78
miR-24-1-5p	91.5927	47.9159	72.6259	58.1861	94.5763	120.11	66.2938	50.3325
miR-24-2-5p	233.022	61.1341	185.966	123.646	219.082	96.6402	143.637	116.324
miR-24-3p	3557.3	2152.91	7928.33	7392.37	3774.67	3579.83	6827.26	4788.3
miR-25-3p	131831	119704	850341	518778	125297	99415.2	818408	640125
miR-25-5p	5258.5	3952.24	3566.37	3945.75	3869.25	1736.76	4958.98	4158.58
miR-26a-2-3p	125.266	69.3955	111.14	58.1861	134.083	88.3568	186.828	130.864
miR-26a-2-5p	57170	43955.4	36624.4	24998.2	33633.2	28127.8	26113.7	33547.2
miR-26a-5p	118618	119661	326613	209676	112082	86078.8	268403	269623
miR-26b-3p	595.352	221.405	257.492	199.106	260.983	102.163	169.752	112.968
miR-26b-5p	27312.1	26029.9	33135	22108.9	21221	20799.7	23540.3	27856.2
miR-27a-3p	4655.06	4462.79	10758.5	7645.11	4029.67	4219.04	7425.91	6973.85
miR-27a-5p	210.124	107.398	157.356	76.3693	199.927	103.543	258.144	125.272
miR-27b-3p	60145.4	84525.3	52768.2	41044	51161	63284.2	53130.5	72438.5
miR-27b-3p-miR-27a-3p	12.1226	4.95682	13.2047	10.9099	28.732	53.8424	9.04007	16.7775
miR-27b-5p	560.332	578.295	2625.54	2013.79	620.133	508.052	3764.69	2544.59
miR-28-3p	4494.77	3127.75	33981.2	16275.8	3998.54	2670.03	29359.1	18755
miR-28-5p	693.68	403.155	1256.65	598.226	672.809	425.217	809.588	663.27
miR-296-3p	1927.49	1644.01	1553.75	659.14	1737.09	1272.89	1553.89	1110.67
miR-296-5p	393.31	386.632	221.179	219.107	351.967	320.293	134.597	161.064
miR-298-3p	13.4695	21.4795	111.14	103.644	11.9717	16.5669	88.3918	120.798
miR-29a-3p	2943.09	2339.62	1491.03	1082.81	2858.84	2819.13	971.305	1145.34
miR-29b-1-3p	208.777	203.23	96.8345	109.099	158.026	216.75	86.3829	104.02
miR-29b-1-5p	24.2451	13.2182	33.0118	17.274	19.1547	5.5223	36.1603	17.896
miR-29b-2-5p	78.1231	57.8295	25.309	14.5465	37.1122	66.2676	19.0846	30.1995
miR-29c-5p	397.35	196.62	503.98	423.668	384.291	267.832	518.297	399.304
miR-301a-5p	3127.62	3254.98	3128.42	2536.55	2731.94	2047.39	2615.59	3034.49
miR-301b-3p	356.942	178.445	216.777	253.655	368.728	383.8	174.775	230.411
miR-301b-5p	624.985	351.934	356.527	317.296	578.232	400.367	463.052	263.966
miR-3064-5p	9.42866	16.5227	116.642	82.7334	19.1547	24.8503	130.579	98.428
miR-3065-3p	55.225	24.7841	31.9114	34.548	37.1122	24.8503	26.1157	20.133
miR-3065-5p	188.573	155.314	187.067	143.647	186.758	98.0208	180.801	182.315
miR-3074-3p	52.5311	62.7864	77.0275	63.6411	52.6754	63.5064	44.1959	78.295
miR-3074-5p	773.15	885.618	2103.95	2414.72	599.781	684.765	2088.26	2558.01
miR-30a-3p	3421.25	4213.3	20876.6	12754.6	3738.76	3013.8	18986.1	18142.1
miR-30a-5p	21040.7	30388.6	30228.9	26811.1	16086.3	27350.6	19524.5	32881.7
miR-30b-3p	897.069	487.42	664.637	242.745	860.764	728.944	1299.76	1073.76
miR-30b-5p	5670.66	5619.38	1632.98	1348.28	4707.27	4344.67	1274.65	1567.02
miR-30c-1-3p	281.513	232.97	422.551	199.106	283.729	171.191	794.521	735.973
miR-30c-1-5p	40783	42983.9	34418.1	25952.8	27775.5	25426	23230	27548.6
miR-30c-2-3p	594.005	655.952	2303.12	1333.74	556.683	383.8	4358.32	2838.75
miR-30c-2-5p	44.4494	46.2636	51.7184	41.8213	44.2952	27.6115	38.1692	38.029
miR-30c-5p	19404.2	24409	75592.5	62572.8	16651.4	19676	57375.3	72229.4
miR-30d-3p	879.559	403.155	68.2243	48.1854	917.031	549.469	95.4229	88.3615
miR-30d-5p	163155	166164	408093	344816	133563	134478	379334	473487
miR-30e-3p	8976.08	8816.53	47075.9	24970.9	8771.65	6092.48	42816.8	34927.4
miR-30e-5p	21424.6	18247.7	7386.93	5314.03	19181	23074.9	4706.86	6133.85
miR-31-3p	57.9189	61.1341	80.3286	89.0975	44.2952	62.1259	133.592	142.049
miR-31-5p	783.925	1328.43	620.621	687.324	842.806	1395.76	1324.87	2083.76
miR-3115	61.9597	76.0045	160.657	90.0067	57.4641	63.5064	111.494	131.983
miR-3115-5p	35.0207	26.4364	15.4055	13.6374	17.9575	13.8057	10.0445	17.896
miR-3118-1-3p	2.6939	4.95682	62.7224	75.4601	3.5915	2.76115	59.2627	61.5175
miR-3120-3p	26.939	13.2182	157.356	100.007	39.5066	31.7532	85.3784	82.769
miR-3121-3p	12.1226	14.8705	206.874	144.556	15.5632	15.1863	207.922	119.679
miR-3124-5p	14.8165	16.5227	72.6259	64.5502	11.9717	5.5223	78.3472	64.873
miR-3126-5p	2.6939	11.5659	68.2243	80.0059	4.78867	16.5669	57.2538	51.451
miR-3127-3p	117.185	89.2227	432.454	329.115	119.717	110.446	325.442	326.602
miR-3127-5p	70.0414	95.8318	540.293	386.392	88.5905	75.9316	400.776	431.741
miR-3128-5p	28.286	34.6977	42.9153	60.9136	17.9575	28.9921	50.2226	88.3615
miR-3129-3p	5.3878	8.26136	38.5137	29.0931	5.98584	4.14172	31.138	17.896
miR-3129-5p	4.04085	1.65227	29.7106	16.3648	3.5915	6.90287	20.089	38.029
miR-3130-1-3p	21.5512	11.5659	113.34	47.2762	16.7604	8.28345	87.3873	52.5695
miR-3130-1-5p	41.7555	19.8273	26.4094	21.8198	22.7462	19.328	17.0757	21.2515
miR-3131-5p	56.5719	117.311	332.318	286.385	32.3235	89.7374	304.349	357.92
miR-3133	57.9189	54.525	192.569	141.829	41.9009	51.0813	217.966	178.96
miR-3133-5p	79.4701	56.1773	236.584	151.829	50.2811	11.0446	249.104	137.575
miR-3135b-3p	12.1226	62.7864	20.9075	21.8198	31.1264	66.2676	12.0534	21.2515
miR-3138-3p	35.0207	34.6977	162.858	130.01	31.1264	28.9921	120.534	91.717
miR-3138-5p	10.7756	6.60909	18.7067	16.3648	3.5915	4.14172	17.0757	13.422
miR-3139	43.1024	112.355	106.738	109.099	45.4924	96.6402	64.2849	148.76
miR-3139-5p	53.878	44.6114	48.4173	64.5502	32.3235	81.4539	48.2137	44.74
miR-3140-3p	60.6128	42.9591	344.423	224.562	52.6754	56.6036	260.153	167.775
miR-3143-3p	75.4292	109.05	57.2204	58.1861	56.2669	52.4618	54.2404	98.428
miR-3143-5p	425.636	700.564	1206.03	1261	353.165	390.703	769.41	1304.17
miR-3144-3p	468.739	371.761	382.937	267.293	361.545	343.763	289.282	389.238
miR-3144-5p	6.73475	3.30455	93.5333	37.2755	3.5915	2.76115	68.3027	48.0955
miR-3145-5p	12.1226	29.7409	81.429	95.4616	10.7745	13.8057	66.2938	85.006
miR-3146	2.6939	1.65227	24.2086	27.2747	2.39434	4.14172	29.1291	24.607
miR-3146-3p	20.2043	19.8273	373.033	198.197	26.3377	13.8057	324.438	196.856
miR-3149	5.3878	29.7409	51.7184	43.6396	3.5915	4.14172	42.187	67.11
miR-3149-3p	9.42866	8.26136	31.9114	31.8205	5.98584	9.66402	26.1157	62.636
miR-3150a-5p	115.838	52.8727	1200.53	811.878	96.9706	77.3122	1117.95	697.944
miR-3155a-3p	36.3677	24.7841	29.7106	16.3648	19.1547	8.28345	19.0846	21.2515
miR-3155a-5p	203.39	204.882	423.651	288.203	187.955	150.483	277.229	337.787
miR-3157-3p	292.288	150.357	202.472	169.103	239.434	215.37	156.694	152.116
miR-3157-5p	102.368	110.702	86.931	57.277	106.548	121.491	51.227	74.9395
miR-3158-2-3p	4873.27	1848.89	18542.7	8834.29	4103.89	2421.53	19967.5	7941.35
miR-3158-3p	304.411	251.145	1951	814.606	288.518	196.042	1493.62	1079.35
miR-3159-3p	172.41	247.841	81.429	75.4601	132.886	215.37	72.3205	62.636
miR-3163-5p	9.42866	1.65227	46.2165	37.2755	3.5915	2.76115	52.2315	23.4885
miR-3164	5.3878	8.26136	216.777	127.282	16.7604	9.66402	162.721	139.812
miR-3164-5p	20.2043	21.4795	126.545	72.7327	9.57735	16.5669	100.445	81.6505
miR-3170-3p	1.34695	6.60909	56.12	49.0945	7.18301	1.38057	41.1825	43.6215
miR-3173-3p	10.7756	16.5227	68.2243	35.4572	20.3519	8.28345	69.3072	34.6735
miR-3173-5p	370.411	477.507	5555.88	3471.17	244.222	211.228	3616.03	2434.97
miR-3174	8.0817	13.2182	195.87	156.375	20.3519	5.5223	208.926	159.945
miR-3174-5p	68.6945	64.4386	576.606	376.392	49.0839	52.4618	502.226	446.281
miR-3175	8.0817	23.1318	129.846	127.282	20.3519	23.4698	80.3561	129.746
miR-3175-5p	5.3878	13.2182	29.7106	30.9114	2.39434	6.90287	17.0757	25.7255
miR-3176-3p	234.369	204.882	349.925	158.194	269.363	306.488	261.157	170.012
miR-3177-3p	549.556	570.034	4720.68	2882.03	453.727	345.144	3886.22	2403.66
miR-3178-5p	2939.05	8124.22	121.043	444.578	2583.49	7025.75	115.512	303.113
miR-3179	63.3067	57.8295	239.886	158.194	46.6896	31.7532	177.788	109.613
miR-3179-4-3p	146.818	123.92	575.505	341.844	114.928	80.0733	441.959	269.558
miR-3180-3-3p-miR-3180-5-5p	28.286	28.0886	48.4173	57.277	25.1405	22.0892	37.1647	46.977
miR-3180-3-5p	6.73475	14.8705	45.1161	55.4587	4.78867	8.28345	23.1024	27.9625
miR-3182-5p	356.942	370.109	70.4251	39.0938	289.715	274.734	36.1603	24.607
miR-3184-3p	10.7756	16.5227	130.947	67.2777	3.5915	12.4252	104.463	38.029
miR-3184-5p	55.225	56.1773	89.1318	76.3693	50.2811	49.7007	73.325	64.873
miR-3187-3p	203.39	300.714	812.089	714.598	175.984	222.273	537.382	610.701
miR-3188-3p	32.3268	24.7841	88.0314	79.0968	29.9292	11.0446	89.3962	93.954
miR-3190-3p	2.6939	8.26136	64.9231	38.1846	4.78867	4.14172	57.2538	55.925
miR-3191-3p	6.73475	6.60909	19.8071	10.9099	1.19717	4.14172	30.1336	22.37
miR-3192-3p	12.1226	13.2182	37.4133	30.9114	2.39434	4.14172	35.1558	33.555
miR-3192-5p	4.04085	4.95682	100.136	69.096	14.366	4.14172	86.3829	86.1245
miR-3195	132.001	186.707	2.20078	4.54579	49.0839	95.2597	1.00445	4.474
miR-3195-5p	394.657	598.123	30.811	44.5488	334.01	537.044	28.1246	57.0435
miR-3196-5p	615.557	741.87	22.0078	32.7297	609.359	539.805	23.1024	26.844
miR-3197-3p	2.6939	4.95682	41.8149	30.0022	1.19717	1.38057	40.1781	13.422
miR-3198	1.34695	6.60909	56.12	20.0015	4.78867	4.14172	33.1469	31.318
miR-3198-2-3p	10.7756	6.60909	38.5137	21.8198	1.19717	4.14172	42.187	27.9625
miR-32-3p	954.988	687.345	302.608	181.832	830.835	600.55	211.939	192.382
miR-32-5p	2877.09	1921.59	862.708	642.775	3342.49	3864.23	535.373	587.212
miR-3200-3p	340.779	378.37	340.021	287.294	324.433	276.115	289.282	391.475
miR-320a-3p	24272.1	20947.5	188039	103214	25491.3	15927.7	147897	112438
miR-320a-5p	14.8165	11.5659	13.2047	12.7282	7.18301	4.14172	16.0712	5.5925
miR-320b	32.3268	19.8273	124.344	100.917	31.1264	20.7086	69.3072	118.561
miR-320b-1-3p	3138.4	2057.08	32150.2	15372	2941.44	1890.01	22399.3	14819
miR-320b-1-3p-miR-320b-2-3p	1116.62	879.009	12786.6	6152.27	1152.87	825.584	10236.4	5799.42
miR-320b-2-3p	5.3878	6.60909	69.3247	34.548	13.1689	5.5223	57.2538	29.081
miR-320c	258.615	198.273	532.59	253.655	199.927	104.924	413.834	190.145
miR-320c-1-3p	21.5512	21.4795	152.955	86.37	17.9575	12.4252	112.499	89.48
miR-320c-1-3p-miR-320a-3p	96.9805	74.3523	487.474	230.926	74.2244	52.4618	330.465	180.078
miR-320c-1-3p-miR-320b-1-3p	509.147	282.539	5693.43	3145.69	785.342	767.6	5508.41	3102.72
miR-320d	21.5512	14.8705	84.7302	41.8213	31.1264	17.9475	37.1647	30.1995
miR-320d-1-3p	202.043	99.1364	1540.55	784.604	203.519	153.244	1054.67	588.331
miR-320e-3p	1.34695	1.65227	31.9114	8.18242	3.5915	1.38057	27.1202	13.422
miR-323a-3p	10.7756	24.7841	309.21	269.111	15.5632	2.76115	205.913	214.752
miR-323b-3p	6.73475	3.30455	115.541	112.736	1.19717	1.38057	76.3383	96.191
miR-324-3p	437.759	449.418	294.905	188.196	424.995	418.314	220.979	162.182
miR-324-5p	238.41	165.227	124.344	70.9143	209.504	186.378	186.828	125.272
miR-326-3p	101.021	69.3955	72.6259	41.8213	65.8443	69.0287	55.2448	30.1995
miR-328-3p	2354.47	1650.62	6297.54	2982.04	1541.95	1174.87	4021.82	3128.44
miR-330-3p	7961.83	6191.07	32288.8	20056	7896.52	5936.47	25648.7	16084
miR-330-5p	2292.51	1171.46	2276.71	1831.04	2426.66	2921.3	2104.33	1913.75
miR-331-3p	790.66	510.552	193.669	131.828	763.793	542.566	161.717	125.272
miR-331-5p	754.292	436.2	531.489	412.758	642.879	479.06	583.586	347.853
miR-335-3p	9.42866	11.5659	104.537	68.1869	15.5632	8.28345	80.3561	48.0955
miR-338-5p	184.532	191.664	463.265	418.213	168.801	88.3568	418.856	408.252
miR-339-3p	1751.04	1344.95	2057.73	1251	1571.88	1227.33	1806	1408.19
miR-339-5p	9055.55	6772.67	9613.03	6185.91	7507.44	5721.1	7342.54	5381.1
miR-33b-5p	126.613	199.925	6.60235	10.9099	126.9	117.349	2.0089	6.711
miR-340-3p	8472.32	5003.08	26583.3	22477.1	7782.79	5109.51	22304.9	15359.2
miR-340-5p	50310	51987.1	35866.2	26420.1	46217.9	54593.5	23915	34964.3
miR-342-3p	2658.88	2856.78	4316.84	3100.23	2379.97	1833.4	3403.08	3349.91
miR-342-5p	301.717	211.491	2091.85	1325.55	241.828	187.758	1720.63	1016.72
miR-345-5p	2470.31	1832.37	1749.62	1411.92	2401.52	1713.29	1512.7	1168.83
miR-346	289.594	621.255	2095.15	2682.02	301.686	394.844	1488.6	2504.32
miR-346-3p	66.0006	69.3955	68.2243	85.4609	55.0697	69.0287	133.592	219.226
miR-346-5p	199.349	312.28	436.856	451.852	111.337	176.714	250.108	527.932
miR-34a-5p	1315.97	1026.06	220.078	186.377	1051.11	1162.44	210.935	176.723
miR-34c-5p	123.919	69.3955	138.649	89.0975	32.3235	37.2755	54.2404	53.688
miR-3605-3p	29.6329	36.35	1725.42	1304.64	15.5632	20.7086	1810.02	880.259
miR-3605-5p	21.5512	13.2182	196.97	142.738	11.9717	15.1863	212.944	139.812
miR-3609-3p	13.4695	31.3932	7.70275	5.45495	23.9434	19.328	7.03116	6.711
miR-361-3p	12358.3	6744.58	21246.4	11613.6	11336	6901.49	20652.5	14887.2
miR-361-5p	3503.42	3451.6	5914.61	3925.75	3243.13	2658.99	4245.82	4346.49
miR-3613-3p	25.5921	11.5659	23.1082	12.7282	25.1405	5.5223	19.0846	5.5925
miR-3613-5p	1742.95	1197.9	1748.52	870.064	1714.34	1359.87	1088.83	1139.75
miR-3615	88.8988	171.836	313.612	192.742	82.6046	89.7374	221.984	201.33
miR-3615-3p	4442.24	4234.77	10743.1	6453.21	3076.72	2779.1	7445	6660.67
miR-362-5p	1608.26	1705.15	1945.49	1484.66	1643.71	1352.96	2080.22	2110.61
miR-3620-3p	185.879	487.42	348.824	790.059	129.294	280.257	373.656	782.95
miR-3620-5p	12.1226	59.4818	5.50196	31.8205	13.1689	16.5669	9.04007	53.688
miR-3622a-5p	6.73475	6.60909	16.5059	20.0015	2.39434	5.5223	16.0712	19.0145
miR-3648-2-3p	378.493	1032.67	473.169	672.777	249.011	607.453	265.175	354.564
miR-3648-2-5p	270.737	495.682	13.2047	35.4572	138.872	307.868	17.0757	35.792
miR-3651-3p	10.7756	8.26136	4.40157	1.81832	180.772	45.559	37.1647	15.659
miR-365a-3p	967.111	667.518	1254.45	773.694	832.032	454.209	1185.25	599.516
miR-365a-5p	665.394	234.623	2526.5	820.061	541.12	186.378	2721.06	719.195
miR-365b-3p	938.825	1009.54	1133.4	804.605	906.256	625.4	900.993	623.004
miR-365b-5p	422.943	290.8	2015.92	1191.91	287.32	189.139	2306.22	1026.78
miR-3661	14.8165	13.2182	106.738	70.0052	14.366	8.28345	68.3027	92.8355
miR-3661-5p	30.9799	41.3068	159.557	96.3708	41.9009	40.0367	104.463	88.3615
miR-3663-5p	6.73475	16.5227	35.2126	49.0945	11.9717	11.0446	59.2627	76.058
miR-3677-3p	106.409	87.5704	90.2322	64.5502	130.491	63.5064	70.3116	52.5695
miR-3678-5p	5.3878	6.60909	59.4212	30.0022	3.5915	1.38057	58.2582	24.607
miR-3679-3p	20.2043	13.2182	33.0118	22.729	4.78867	4.14172	31.138	15.659
miR-3679-5p	55.225	76.0045	288.303	187.287	46.6896	67.6482	289.282	177.841
miR-3682-3p	16.1634	9.91364	67.1239	54.5495	5.98584	13.8057	52.2315	69.347
miR-3685	36.3677	26.4364	116.642	106.372	22.7462	15.1863	101.45	72.7025
miR-3685-5p	49.8372	36.35	161.758	130.01	34.7179	26.2309	129.574	99.5465
miR-3688-3p	24.2451	31.3932	92.4329	36.3663	14.366	15.1863	48.2137	67.11
miR-3690-2-5p	4.04085	3.30455	41.8149	33.6389	1.19717	5.5223	38.1692	25.7255
miR-3691-3p	37.7146	24.7841	422.551	208.197	28.732	20.7086	288.278	214.752
miR-3691-5p	173.757	178.445	1190.62	707.325	148.449	131.155	1013.49	888.089
miR-3714-3p	421.596	338.716	49.5177	33.6389	317.25	327.196	32.1425	25.7255
miR-374a-3p	4078.57	3421.86	7021.6	2652.01	3894.39	3129.76	5750.49	5461.63
miR-374a-5p	7507.9	5242.66	4613.94	2973.86	7382.94	5646.55	3290.58	3504.26
miR-374b-3p	3376.81	2217.35	902.322	380.937	1806.53	1296.36	722.201	854.534
miR-374b-5p	13462.8	13130.6	24319.8	14094.7	11891.5	10520	30261.1	27323.8
miR-374c-5p	52.5311	13.2182	20.9075	8.18242	37.1122	15.1863	11.049	14.5405
miR-375-3p	1418.34	1754.71	12949.4	12223.6	1512.02	1774.04	13171.4	11819.2
miR-378a-3p	99530.2	101560	158830	101177	93920.2	82421.7	150740	158760
miR-378a-5p	2081.04	1962.9	1277.56	1115.54	1758.64	1720.2	1066.73	971.976
miR-378b-3p	233.022	107.398	297.106	238.199	755.413	1758.85	318.411	256.136
miR-378c-5p	17397.2	19004.4	13082.6	9833.46	13291	17028	11361.4	13102.1
miR-378d	164.328	163.575	29.7106	17.274	82.6046	98.0208	14.0623	19.0145
miR-378d-1-3p-miR-378d-2-5p	2928.27	2199.17	2811.5	1810.13	3221.58	3889.08	2090.26	1693.41
miR-378d-1-3p-miR-378e-3p	1612.3	768.307	846.202	537.313	2332.08	4121.02	706.13	567.079
miR-378f-3p	103.715	104.093	75.9271	59.0953	158.026	287.16	51.227	71.584
miR-378g-5p	115.838	87.5704	80.3286	57.277	84.9989	118.729	67.2983	68.2285
miR-378i	24.2451	41.3068	19.8071	17.274	17.9575	13.8057	11.049	14.5405
miR-378i-5p	185.879	171.836	222.279	140.01	148.449	138.057	179.797	202.448
miR-379-5p	8.0817	11.5659	126.545	87.2792	7.18301	8.28345	102.454	87.243
miR-382-5p	4.04085	18.175	18.7067	40.9121	2.39434	6.90287	12.0534	42.503
miR-3909	701.761	702.216	1111.4	1007.35	879.919	1068.57	1235.48	2105.02
miR-3909-3p	515.882	427.939	297.106	283.657	348.376	415.553	268.189	474.244
miR-3909-5p	4.04085	4.95682	26.4094	10.0007	5.98584	6.90287	15.0668	8.948
miR-3911	91.5927	41.3068	210.175	84.5517	101.759	33.1338	172.766	58.162
miR-3911-5p	224.941	80.9614	464.366	310.932	146.055	64.887	413.834	257.255
miR-3912-3p	106.409	51.2205	177.163	85.4609	74.2244	60.7453	124.552	79.4135
miR-3913-2-5p	17.5104	9.91364	62.7224	28.1839	32.3235	22.0892	64.2849	30.1995
miR-3922-3p	25.5921	23.1318	51.7184	50.0037	27.5349	27.6115	51.227	71.584
miR-3928-3p	185.879	163.575	2606.83	911.886	181.97	129.774	1869.28	1346.67
miR-3929	24.2451	29.7409	281.7	235.472	15.5632	17.9475	117.521	282.98
miR-3929-3p	134.695	142.095	716.355	445.488	94.5763	169.811	341.514	395.949
miR-3934-5p	96.9805	109.05	708.653	428.214	68.2386	91.1179	616.733	544.709
miR-3938	8.0817	21.4795	89.1318	120.009	22.7462	13.8057	88.3918	125.272
miR-3938-3p	14.8165	19.8273	48.4173	50.9129	13.1689	12.4252	52.2315	59.2805
miR-3939	40.4085	59.4818	141.951	118.191	37.1122	44.1784	85.3784	139.812
miR-3939-3p	33.6738	36.35	66.0235	75.4601	39.5066	45.559	62.276	68.2285
miR-3939-5p	88.8988	94.1795	216.777	199.106	82.6046	75.9316	199.886	280.743
miR-3940-3p	43.1024	67.7432	33.0118	20.0015	47.8867	55.223	39.1736	22.37
miR-3940-5p	4.04085	4.95682	31.9114	15.4557	3.5915	4.14172	31.138	13.422
miR-3941-5p	20.2043	14.8705	40.7145	22.729	11.9717	12.4252	44.1959	36.9105
miR-3942-5p	26.939	23.1318	85.8306	44.5488	22.7462	19.328	49.2181	49.214
miR-3944-3p	59.2658	62.7864	100.136	61.8228	61.0556	77.3122	77.3428	88.3615
miR-3944-5p	37.7146	33.0455	93.5333	99.0983	39.5066	31.7532	67.2983	71.584
miR-409-3p	20.2043	19.8273	198.071	141.829	15.5632	15.1863	185.824	124.153
miR-421	2141.65	2575.89	10356.9	7306	2352.44	2019.78	8726.68	11469.1
miR-421-3p	4413.96	4647.84	7889.81	6324.11	3379.61	3230.55	6577.15	8218.74
miR-423-3p	88024.6	109817	136286	93037.8	98449.1	94851	115139	102677
miR-423-5p	16919	21649.7	95142.1	58988	16899.2	14689.3	82844.2	64886.4
miR-424-3p	3168.03	1670.45	4010.93	2247.44	3882.42	1660.83	5519.46	1714.66
miR-425-3p	2246.71	1860.46	2688.26	1429.2	1613.78	1361.25	1767.84	1635.25
miR-425-5p	23393.8	9925.2	24110.7	16434.9	21838.7	14837	21889	12031.7
3p-CCA-tRF-from-tRNA-Leu-TAA-1-1	983.274	817.875	359.828	150.92	682.386	485.962	277.229	128.627
miR-4306-3p	17.5104	6.60909	16.5059	13.6374	35.915	51.0813	26.1157	21.2515
miR-4326-5p	809.517	1083.89	2480.28	2732.93	579.429	912.56	2344.39	2932.71
miR-4421-3p	1002.13	1116.94	6843.34	6085	852.384	959.5	6703.71	7534.21
miR-4423-5p	12.1226	1.65227	23.1082	8.18242	10.7745	4.14172	9.04007	14.5405
miR-4429-5p	2.6939	1.65227	19.8071	15.4557	2.39434	4.14172	24.1068	6.711
miR-4435	1.34695	16.5227	86.931	433.669	7.18301	12.4252	43.1914	530.169
miR-4440-3p	10.7756	4.95682	22.0078	22.729	9.57735	11.0446	28.1246	17.896
miR-4443-5p	3572.11	1862.11	485.273	424.577	3156.93	1466.17	344.527	284.099
miR-4446-3p	76.7762	44.6114	269.596	153.648	40.7037	40.0367	289.282	192.382
miR-4449-3p	35.0207	14.8705	8.80314	7.27327	26.3377	11.0446	13.0579	7.8295
miR-4454-5p	3225.95	1888.55	1347.98	740.964	2493.7	1626.32	1022.53	724.788
miR-4458-5p	289.594	261.059	7.70275	20.0015	272.954	285.779	6.02671	8.948
miR-4463-3p	10.7756	9.91364	2.20078	4.54579	1.19717	5.5223	2.0089	1.1185
miR-4466-5p	16.1634	34.6977	47.3169	45.4579	20.3519	27.6115	38.1692	52.5695
miR-4467	20.2043	13.2182	59.4212	36.3663	13.1689	12.4252	57.2538	34.6735
miR-4467-3p	32.3268	39.6545	96.8345	47.2762	25.1405	4.14172	66.2938	48.0955
miR-4467-5p	340.779	414.72	806.588	521.857	251.405	229.175	559.48	510.036
miR-4470	20.2043	4.95682	18.7067	39.0938	21.549	19.328	15.0668	36.9105
miR-4470-3p	227.635	199.925	236.584	746.419	223.87	165.669	280.242	645.374
miR-4470-5p	8.0817	14.8705	24.2086	27.2747	4.78867	13.8057	21.0935	26.844
miR-4473	424.289	161.923	1395.3	915.522	505.205	294.062	1283.69	520.102
miR-4473-3p	1928.83	697.259	2960.06	1784.68	1796.95	1321.21	2731.1	1360.1
miR-4473-5p	177.798	123.92	358.728	172.74	149.646	96.6402	291.291	189.026
miR-4483-3p	95.6335	236.275	2.20078	15.4557	77.8159	157.386	4.01781	4.474
miR-4485-3p	319.227	490.725	22.0078	264.565	252.603	361.711	24.1068	216.989
miR-4488	8.0817	3.30455	636.027	266.383	20.3519	6.90287	1192.28	922.762
miR-4488-5p	118.532	135.486	1986.21	697.324	161.618	118.729	2190.71	1248.25
miR-4497-5p	2603.66	3996.85	127.646	183.65	1993.29	4069.93	93.414	172.249
miR-4498-5p	8.0817	14.8705	40.7145	14.5465	7.18301	4.14172	29.1291	13.422
miR-449c-5p	347.513	533.684	371.933	485.491	350.77	659.915	349.549	827.69
miR-4501-5p	1.34695	4.95682	5.50196	16.3648	1.19717	1.38057	12.0534	11.185
miR-4504	18.8573	8.26136	58.3208	52.7312	20.3519	12.4252	48.2137	63.7545
miR-4504-3p	66.0006	39.6545	567.802	392.756	51.4782	38.6561	453.008	338.905
miR-4508-5p	55.225	64.4386	14.3051	17.274	55.0697	52.4618	12.0534	12.3035
miR-450a-1-3p	67.3475	85.9182	99.0353	70.9143	47.8867	45.559	68.3027	93.954
miR-450a-1-5p	1729.48	1011.19	1469.02	1206.45	1612.59	1543.48	991.394	1013.36
miR-450a-2-3p	156.246	115.659	233.283	138.192	114.928	122.871	211.939	237.122
miR-450a-5p	614.21	566.73	444.558	381.846	560.275	600.55	276.224	380.29
miR-450b-5p	3722.97	3745.7	13166.2	9301.6	3377.21	3800.72	10251.4	9925.57
miR-4511-5p	37.7146	42.9591	220.078	122.736	19.1547	33.1338	165.735	142.049
miR-4516-5p	6.73475	21.4795	2.20078	1.81832	13.1689	6.90287	6.02671	2.237
miR-4518-5p	41.7555	77.6568	9.90353	30.9114	77.8159	52.4618	21.0935	10.0665
miR-4519-3p	61.9597	41.3068	320.214	227.29	46.6896	46.9395	320.42	239.359
miR-452-5p	162.981	156.966	266.295	208.197	112.534	153.244	183.815	269.558
miR-4521-3p	2141.65	1110.33	222.279	584.589	1043.93	974.686	162.721	411.608
miR-4521-5p	37345.6	174100	3642.3	15979.4	23404.6	78767.3	2299.19	18455.2
miR-4522-3p	26.939	18.175	83.6298	51.822	39.5066	12.4252	55.2448	38.029
miR-4533-5p	22.8982	23.1318	205.773	169.103	19.1547	20.7086	211.939	263.966
miR-454-3p	2842.07	3360.72	14263.3	11771.8	2578.7	2603.76	15223.5	18479.9
miR-454-5p	898.416	976.493	10507.6	7512.38	639.288	479.06	7167.77	6439.2
miR-455-3p	906.498	1062.41	480.871	460.034	992.452	947.074	483.141	476.481
miR-455-5p	5837.68	4461.14	4004.33	3568.45	6013.38	6601.91	3498.51	3576.96
miR-4639-5p	6.73475	4.95682	48.4173	33.6389	8.38018	6.90287	45.2003	25.7255
miR-4644	1.34695	4.95682	53.9192	35.4572	1.19717	1.38057	39.1736	29.081
miR-4652-3p	6.73475	6.60909	23.1082	11.8191	7.18301	15.1863	11.049	15.659
miR-4652-5p	61.9597	77.6568	466.566	307.296	81.4074	67.6482	479.123	413.845
miR-4655-5p	12.1226	8.26136	19.8071	18.1832	3.5915	8.28345	11.049	19.0145
miR-4659a-3p	132.001	104.093	220.078	218.198	87.3933	96.6402	231.024	236.003
miR-4660-5p	26.939	13.2182	24.2086	45.4579	9.57735	23.4698	26.1157	41.3845
miR-4661-5p	447.188	198.273	3526.76	2412.91	434.572	335.48	3265.47	1714.66
miR-4664-3p	678.863	381.675	1610.97	1351.92	486.05	601.931	1540.83	1663.21
miR-4665-5p	86.2048	72.7	675.641	375.482	80.2103	81.4539	633.809	497.732
miR-4667-5p	2.6939	6.60909	13.2047	23.6381	1.19717	1.38057	20.089	27.9625
miR-4676-3p	72.7353	115.659	108.939	81.8242	69.4358	63.5064	68.3027	88.3615
miR-4677-3p	647.883	637.777	1566.96	918.25	562.669	506.671	1503.66	1277.33
miR-4677-5p	83.5109	49.5682	342.222	222.744	71.8301	74.551	308.367	167.775
miR-4685-3p	8.0817	6.60909	31.9114	19.0923	25.1405	8.28345	29.1291	10.0665
miR-4687-3p	22.8982	39.6545	56.12	28.1839	14.366	23.4698	44.1959	35.792
miR-4689-5p	10.7756	6.60909	16.5059	10.0007	9.57735	8.28345	15.0668	11.185
miR-4691-3p	177.798	128.877	1269.85	892.793	89.7876	120.11	1173.2	1351.15
miR-4706-5p	13.4695	14.8705	20.9075	10.0007	7.18301	4.14172	12.0534	7.8295
miR-4713-5p	48.4902	47.9159	201.372	137.283	47.8867	46.9395	124.552	111.85
miR-4717-3p	13.4695	47.9159	55.0196	30.0022	9.57735	19.328	34.1514	35.792
miR-4725-3p	13.4695	16.5227	30.811	38.1846	8.38018	19.328	26.1157	39.1475
miR-4725-5p	10.7756	6.60909	44.0157	36.3663	8.38018	5.5223	24.1068	23.4885
miR-4726-5p	14.8165	13.2182	14.3051	9.09158	4.78867	6.90287	22.0979	17.896
miR-4728-3p	21.5512	1.65227	47.3169	14.5465	15.5632	9.66402	38.1692	12.3035
miR-4734-3p	9.42866	19.8273	82.5294	52.7312	15.5632	6.90287	60.2671	50.3325
miR-4738-3p	32.3268	28.0886	447.86	320.024	15.5632	20.7086	312.384	357.92
miR-4741-3p	162.981	135.486	878.113	493.673	154.435	107.685	848.762	549.183
miR-4742-3p	109.103	112.355	555.698	525.493	123.308	104.924	438.945	596.16
miR-4742-5p	47.1433	42.9591	81.429	79.0968	25.1405	17.9475	57.2538	52.5695
miR-4745-3p	4.04085	26.4364	46.2165	93.6433	7.18301	26.2309	25.1113	90.5985
miR-4745-5p	75.4292	350.282	777.977	1979.24	64.6471	242.981	591.622	1499.91
miR-4746-5p	541.474	774.916	3026.08	4485.79	606.964	1007.82	2282.11	3571.37
miR-4749-3p	10.7756	3.30455	46.2165	7.27327	2.39434	5.5223	13.0579	3.3555
miR-4750-5p	2.6939	4.95682	13.2047	5.45495	2.39434	5.5223	20.089	12.3035
miR-4753-3p	4.04085	13.2182	38.5137	22.729	4.78867	2.76115	20.089	21.2515
miR-4755-3p	13.4695	29.7409	34.1122	15.4557	15.5632	12.4252	24.1068	20.133
miR-4755-5p	41.7555	41.3068	124.344	70.0052	25.1405	28.9921	75.3339	49.214
miR-4762-3p	48.4902	46.2636	248.689	194.56	53.8726	41.4172	226.002	206.922
miR-4763-3p	6.73475	4.95682	28.6102	27.2747	1.19717	2.76115	29.1291	16.7775
miR-4764-5p	1.34695	3.30455	17.6063	10.9099	3.5915	2.76115	23.1024	13.422
miR-4771-2-5p	29.6329	24.7841	127.646	91.825	15.5632	20.7086	132.588	115.205
miR-4775	21.5512	34.6977	66.0235	90.9158	15.5632	15.1863	59.2627	61.5175
miR-4781-3p	29.6329	13.2182	207.974	109.099	38.3094	20.7086	267.184	119.679
miR-4783-3p	13.4695	52.8727	49.5177	65.4594	16.7604	48.3201	28.1246	64.873
miR-4786-5p	83.5109	74.3523	382.937	350.026	73.0273	73.1705	467.07	520.102
miR-4787-3p	173.757	160.27	111.14	128.191	180.772	146.341	97.4318	96.191
miR-4791-5p	37.7146	49.5682	4.40157	5.45495	117.322	193.28	16.0712	45.8585
miR-4793-3p	33.6738	23.1318	118.842	60.9136	13.1689	9.66402	110.49	73.821
miR-4794-5p	13.4695	6.60909	28.6102	20.0015	10.7745	8.28345	21.0935	25.7255
miR-4797-5p	5.3878	1.65227	30.811	20.0015	9.57735	12.4252	17.0757	5.5925
miR-4804-5p	1.34695	6.60909	41.8149	27.2747	10.7745	5.5223	35.1558	29.081
miR-483-3p	56.5719	16.5227	198.071	53.6403	35.915	8.28345	142.632	41.3845
miR-484	10275.9	12074.8	9932.14	7585.11	10664.4	9097.99	7918.09	6636.06
miR-484-5p	10270.5	9173.42	8414.7	6408.66	9105.66	8076.36	6888.53	6425.78
miR-486-2-3p	26.939	14.8705	158.456	58.1861	19.1547	9.66402	91.4051	62.636
miR-486-2-5p	149.512	41.3068	555.698	179.104	57.4641	37.2755	469.079	238.24
miR-486-3p	90.2457	38.0023	772.475	104.553	59.8584	24.8503	437.941	159.945
miR-486-5p	1790.1	1016.15	23243.6	8679.73	1260.62	887.71	19727.4	8621.4
miR-489-3p	25.5921	19.8273	35.2126	36.3663	22.7462	19.328	50.2226	35.792
miR-491-5p	138.736	138.791	72.6259	68.1869	108.942	133.916	86.3829	95.0725
miR-497-5p	206.083	165.227	85.8306	47.2762	289.715	271.973	49.2181	65.9915
miR-499a-5p	67.3475	41.3068	35.2126	22.729	71.8301	73.1705	24.1068	36.9105
miR-5000-3p	25.5921	33.0455	124.344	115.463	37.1122	62.1259	70.3116	138.694
miR-5001-3p	299.023	234.623	262.994	162.739	196.336	167.05	234.037	193.5
miR-5001-5p	59.2658	54.525	305.909	137.283	49.0839	22.0892	214.953	140.931
miR-5004-3p	12.1226	6.60909	52.8188	21.8198	7.18301	2.76115	35.1558	12.3035
miR-5009-5p	32.3268	21.4795	273.998	157.284	19.1547	16.5669	261.157	149.879
miR-500a-3p	2396.23	3028.62	8359.68	6175	2153.71	2242.05	7762.4	9838.32
miR-500a-5p	16.1634	14.8705	41.8149	25.4564	17.9575	23.4698	123.548	61.5175
miR-500b-3p	227.635	305.67	1017.86	1143.72	191.547	162.908	1053.67	1351.15
miR-500b-5p	441.8	416.373	242.086	211.834	512.388	439.023	263.166	298.639
miR-501-3p	2534.96	3241.76	20654.4	14221.1	2089.06	1899.67	17141	18102.9
miR-501-5p	888.988	1011.19	1947.69	1686.49	945.763	682.004	2016.94	1769.47
miR-5010-3p	342.125	87.5704	616.22	172.74	269.363	99.4014	607.693	129.746
miR-502-3p	1503.2	1767.93	3006.27	2209.25	1388.72	1444.08	2530.21	3049.03
miR-503-3p	266.696	49.5682	418.149	188.196	222.673	57.9841	3598.95	2226.93
miR-503-5p	1606.91	1518.44	5088.21	3664.82	1674.84	1819.6	4051.96	4676.45
miR-504-5p	137.389	140.443	2291.02	1967.42	95.7735	125.632	1895.4	1998.76
miR-505-3p	2727.58	3259.93	11040.2	9158.86	2144.13	1954.89	10269.5	9537.45
miR-505-5p	498.372	441.157	2017.02	1790.13	475.276	287.16	1470.52	1164.36
miR-5089-3p	6.73475	3.30455	40.7145	41.8213	3.5915	2.76115	32.1425	45.8585
miR-509-3-5p	16.1634	13.2182	49.5177	83.6426	19.1547	40.0367	42.187	89.48
miR-5090-5p	6.73475	6.60909	25.309	10.0007	5.98584	2.76115	18.0801	19.0145
miR-5094-3p	20.2043	31.3932	17.6063	38.1846	11.9717	30.3726	19.0846	77.1765
miR-5094-5p	84.8579	297.409	600.814	1454.65	65.8443	189.139	529.346	1902.57
miR-5100-3p	285.554	257.755	321.315	200.924	216.687	309.249	279.238	136.457
miR-511-5p	56.5719	34.6977	200.271	291.84	53.8726	67.6482	174.775	183.434
miR-514a-3p	30.9799	36.35	52.8188	80.0059	31.1264	84.2151	31.138	127.509
miR-5187-3p	4.04085	3.30455	89.1318	35.4572	2.39434	1.38057	54.2404	27.9625
miR-5187-5p	2.6939	3.30455	23.1082	9.09158	5.98584	1.38057	13.0579	7.8295
miR-532-3p	478.168	576.643	147.453	130.01	416.615	481.821	143.637	144.286
miR-532-5p	22709.6	24645.3	96054.3	63165.6	20755.3	20057	82648.3	88069.5
miR-542-3p	1231.11	1310.25	1213.73	771.875	1294.14	1549.01	733.25	1031.26
miR-543	17.5104	24.7841	4.40157	245.473	8.38018	8.28345	1.00445	164.419
miR-543-3p	8.0817	13.2182	1.10039	56.3678	4.78867	5.5223	2.0089	65.9915
miR-548ae-2-5p	49.8372	62.7864	72.6259	51.822	52.6754	40.0367	55.2448	62.636
miR-548ag-2-5p	91.5927	143.748	181.565	164.558	74.2244	69.0287	235.042	381.408
miR-548ah-3p	115.838	67.7432	287.202	181.832	134.083	106.304	220.979	194.619
miR-548al-3p	17.5104	9.91364	15.4055	15.4557	9.57735	11.0446	10.0445	19.0145
miR-548am-3p	57.9189	24.7841	85.8306	49.0945	27.5349	33.1338	62.276	72.7025
miR-548ar-3p	78.1231	38.0023	85.8306	92.7341	94.5763	49.7007	81.3606	67.11
miR-548ay-3p	52.5311	186.707	111.14	252.746	65.8443	150.483	102.454	335.55
miR-548az-5p	161.634	80.9614	615.119	325.479	130.491	67.6482	599.658	418.319
miR-548b-5p	507.8	619.602	3636.8	3053.86	490.839	429.359	2887.8	3316.35
miR-548bc	161.634	123.92	375.234	229.108	235.842	204.325	332.474	251.662
miR-548bc-3p	538.78	355.239	703.151	722.781	487.247	296.824	521.31	945.132
miR-548d-1-5p	20.2043	23.1318	26.4094	16.3648	27.5349	17.9475	15.0668	13.422
miR-548d-1-5p-miR-548b-5p	6.73475	9.91364	30.811	35.4572	1.19717	2.76115	23.1024	27.9625
miR-548d-1-5p-miR-548d-2-5p	48.4902	46.2636	7.70275	6.36411	22.7462	23.4698	11.049	14.5405
miR-548d-5p	43.1024	34.6977	49.5177	30.0022	61.0556	31.7532	27.1202	51.451
miR-548e-3p	1650.01	1386.26	9288.41	5433.13	1423.43	967.783	8215.41	5922.46
miR-548f-1-3p	523.964	655.952	2684.96	2714.75	537.529	633.684	3156.99	3087.06
miR-548f-3-3p	515.882	277.582	802.186	420.94	547.106	360.33	534.368	412.726
miR-548f-4-3p	37.7146	62.7864	163.958	178.195	50.2811	63.5064	139.619	268.44
miR-548h-5-5p-miR-548h-2-5p	249.186	304.018	421.45	1567.39	177.181	172.572	327.451	1609.52
miR-548h-5p	228.982	383.327	1225.84	1203.73	233.448	251.265	1068.74	1643.08
miR-548j-3p	26.939	24.7841	38.5137	10.0007	39.5066	34.5144	23.1024	10.0665
miR-548j-5p	286.901	315.584	215.677	595.499	300.489	212.609	195.868	476.481
miR-548k	1264.79	1885.24	369.732	1288.28	1119.35	1187.29	548.431	1173.31
miR-548k-5p	700.414	698.911	89.1318	318.205	363.939	358.949	98.4363	231.529
miR-548l	113.144	94.1795	298.206	417.304	101.759	77.3122	288.278	544.709
miR-548l-5p	145.471	148.705	242.086	488.218	101.759	82.8345	216.962	418.319
miR-548n	29.6329	51.2205	52.8188	100.007	20.3519	40.0367	43.1914	81.6505
miR-548n-5p	91.5927	76.0045	382.937	232.745	76.6188	55.223	328.456	391.475
miR-548o-3p	3743.18	1528.35	6272.24	3328.43	3304.18	1709.15	5149.82	3135.15
miR-548q-5p	17.5104	9.91364	34.1122	21.8198	17.9575	13.8057	24.1068	20.133
miR-548t-5p	21.5512	28.0886	69.3247	70.0052	17.9575	16.5669	57.2538	65.9915
miR-548u-3p	200.696	117.311	269.596	185.468	149.646	186.378	147.654	128.627
miR-550a-1-5p	928.049	632.82	3157.03	1635.58	780.554	410.031	2690.93	1875.72
miR-550a-3-5p	12.1226	9.91364	30.811	12.7282	8.38018	11.0446	26.1157	15.659
miR-550a-3-5p-miR-550a-2-5p	56.5719	42.9591	147.453	89.0975	65.8443	31.7532	99.4407	55.925
miR-550a-3p	83.5109	71.0477	31.9114	21.8198	70.6329	40.0367	15.0668	25.7255
miR-550a-5p	71.3884	61.1341	278.399	214.561	80.2103	44.1784	215.957	167.775
miR-551b-3p	61.9597	51.2205	24.2086	20.0015	65.8443	46.9395	29.1291	12.3035
miR-551b-5p	307.105	211.491	307.009	160.921	311.264	151.863	319.416	174.486
miR-556-3p	181.838	128.877	78.1279	83.6426	174.787	162.908	106.472	149.879
miR-556-5p	114.491	69.3955	189.267	73.6418	137.674	92.4985	148.659	41.3845
miR-5581-3p	24.2451	34.6977	121.043	112.736	27.5349	16.5669	93.414	88.3615
miR-5582-3p	126.613	80.9614	107.838	75.4601	137.674	88.3568	83.3695	39.1475
miR-5584-5p	8.0817	6.60909	113.34	78.1876	8.38018	2.76115	97.4318	65.9915
miR-5585-3p	142.777	254.45	94.6337	68.1869	184.364	294.062	61.2716	60.399
miR-5587-3p	44.4494	51.2205	573.304	400.939	26.3377	24.8503	420.865	343.379
miR-561-5p	40.4085	41.3068	49.5177	35.4572	33.5207	27.6115	45.2003	30.1995
miR-5684-3p	288.247	310.627	22.0078	37.2755	216.687	371.375	27.1202	36.9105
miR-5687-5p	10.7756	8.26136	124.344	95.4616	25.1405	20.7086	116.516	101.783
miR-5696-3p	41.7555	13.2182	61.622	53.6403	40.7037	23.4698	70.3116	73.821
miR-5697-5p	29.6329	38.0023	147.453	100.917	27.5349	22.0892	122.543	97.3095
miR-5699-3p	37.7146	47.9159	70.4251	102.735	39.5066	53.8424	69.3072	58.162
miR-5699-5p	87.5518	117.311	343.322	330.934	69.4358	89.7374	253.122	289.691
miR-574-3p	424.289	232.97	1166.42	631.865	475.276	205.706	833.695	447.4
miR-574-5p	36.3677	19.8273	6.60235	5.45495	38.3094	13.8057	10.0445	6.711
miR-576-3p	3537.09	1563.05	7360.52	4667.62	3297	1745.05	6203.49	3613.87
miR-576-5p	1500.5	912.054	2579.32	1534.66	1227.1	693.049	2046.07	1313.12
miR-577-5p	2041.98	1835.67	4617.25	3582.08	1583.85	1118.27	3294.6	3692.17
miR-578-3p	37.7146	24.7841	327.917	251.837	44.2952	46.9395	368.634	183.434
miR-5787-5p	16.1634	66.0909	8.80314	18.1832	16.7604	40.0367	1.00445	6.711
miR-579-5p	189.92	97.4841	315.813	166.376	183.167	98.0208	240.064	154.353
miR-581-5p	125.266	100.789	571.104	507.31	94.5763	138.057	547.426	658.796
miR-582-3p	2502.63	2024.03	5705.53	5510.41	2158.49	2483.65	4452.73	5973.91
miR-582-5p	315.186	497.334	52.8188	73.6418	281.335	392.083	53.2359	129.746
miR-585-3p	55.225	64.4386	138.649	92.7341	43.0981	56.6036	112.499	147.642
miR-589-5p	2252.1	2455.28	16261.6	15283	2456.59	2837.08	19353.8	19112.9
miR-590-3p	1520.71	1325.12	688.846	640.047	1416.25	1299.12	564.502	984.28
miR-597-3p	179.144	135.486	447.86	365.482	197.533	168.43	699.098	442.926
miR-598-3p	1294.42	888.923	1449.22	893.703	1154.07	949.836	1062.71	1068.17
miR-598-5p	28.286	24.7841	33.0118	18.1832	29.9292	15.1863	54.2404	42.503
miR-599-5p	26.939	21.4795	507.281	373.664	37.1122	42.7978	548.431	359.038
miR-605-3p	28.286	28.0886	39.6141	26.3656	28.732	31.7532	38.1692	33.555
miR-605-5p	21.5512	33.0455	58.3208	40.003	26.3377	28.9921	58.2582	45.8585
miR-6089-2-5p	29.6329	52.8727	7.70275	8.18242	13.1689	20.7086	2.0089	3.3555
miR-610-5p	6.73475	6.60909	57.2204	33.6389	10.7745	5.5223	44.1959	27.9625
miR-615-3p	45556.6	43767	151755	127811	39267.1	43921.6	108952	106925
miR-616-3p	16.1634	3.30455	163.958	58.1861	4.78867	8.28345	123.548	69.347
miR-616-5p	35.0207	24.7841	59.4212	34.548	55.0697	8.28345	76.3383	40.266
miR-618	563.025	566.73	200.271	245.473	640.485	723.421	168.748	199.093
miR-618-5p	219.553	170.184	146.352	150.011	161.618	197.422	144.641	142.049
miR-619-5p	177.798	490.725	92.4329	79.0968	137.674	476.298	64.2849	117.442
miR-625-3p	3729.71	2557.72	23076.3	15863	3672.91	2396.68	19630	9455.8
miR-625-5p	72.7353	89.2227	110.039	105.462	61.0556	73.1705	70.3116	71.584
miR-627-3p	142.777	152.009	107.838	61.8228	117.322	114.588	134.597	114.087
miR-628-3p	300.37	266.016	3307.78	2499.28	290.912	234.698	2384.57	2584.85
miR-628-5p	786.619	608.036	1532.85	1199.18	677.597	719.28	1262.6	1602.81
miR-629-3p	557.638	480.811	948.538	780.058	393.868	267.832	764.388	665.507
miR-629-5p	10208.5	12509.4	28202	22022.5	8033	8526.43	24428.3	30715.1
miR-636-3p	29.6329	23.1318	38.5137	50.0037	31.1264	37.2755	41.1825	43.6215
miR-641	224.941	199.925	576.606	341.844	271.757	151.863	392.741	426.148
miR-641-3p	106.409	122.268	135.348	90.9158	106.548	93.8791	121.539	95.0725
miR-641-5p	2957.9	1615.92	3412.32	2048.33	2700.81	1767.14	2777.31	1998.76
miR-642a-3p	52.5311	23.1318	539.192	110.917	58.6612	11.0446	427.896	72.7025
miR-6500-3p	351.554	462.636	538.092	443.669	288.518	365.852	398.767	527.932
miR-6505-3p	24.2451	9.91364	156.256	69.096	25.1405	6.90287	132.588	36.9105
miR-6505-5p	32.3268	14.8705	182.665	60.9136	29.9292	8.28345	139.619	89.48
miR-6509-3p	13.4695	23.1318	64.9231	24.5473	10.7745	5.5223	33.1469	12.3035
miR-6509-5p	32.3268	11.5659	62.7224	27.2747	26.3377	6.90287	44.1959	25.7255
miR-6511a-3p	17.5104	3.30455	159.557	65.4594	7.18301	1.38057	119.53	35.792
miR-6511a-4-3p	72.7353	64.4386	521.586	302.75	53.8726	30.3726	384.705	176.723
miR-6511a-4-5p-miR-6511b-2-5p	59.2658	21.4795	195.87	47.2762	68.2386	19.328	133.592	61.5175
miR-6511b-1-3p	32.3268	42.9591	250.889	180.923	38.3094	31.7532	248.1	123.035
miR-6514-3p	20.2043	14.8705	75.9271	51.822	11.9717	9.66402	48.2137	43.6215
miR-6514-5p	32.3268	18.175	367.531	211.834	31.1264	28.9921	351.558	241.596
miR-6515-3p	52.5311	6.60909	124.344	72.7327	35.915	16.5669	123.548	52.5695
miR-6515-5p	8.0817	4.95682	36.3129	10.0007	15.5632	8.28345	20.089	21.2515
miR-6516-3p	61.9597	24.7841	119.943	39.0938	55.0697	26.2309	83.3695	48.0955
miR-6516-5p	90.2457	38.0023	144.151	77.2785	81.4074	49.7007	119.53	92.8355
miR-652-3p	3205.74	3474.73	3531.16	2638.38	2789.4	2837.08	2739.14	3386.82
miR-653-5p	272.084	280.886	1209.33	786.422	231.053	237.459	905.011	1141.99
miR-658-3p	24.2451	47.9159	13.2047	5.45495	21.549	31.7532	1.00445	1.1185
miR-659-5p	109.103	61.1341	479.771	315.478	111.337	59.3647	478.119	287.454
miR-660-5p	1934.22	2514.76	1498.73	1191.91	1521.6	1543.48	1588.04	1726.96
miR-663a-3p	142.777	398.198	78.1279	156.375	160.421	238.839	49.2181	137.575
miR-663a-5p	136.042	365.152	13.2047	40.9121	87.3933	244.362	9.04007	27.9625
miR-663b-3p	22.8982	72.7	3.30118	17.274	22.7462	57.9841	6.02671	16.7775
miR-664-3p	45.7963	13.2182	39.6141	13.6374	39.5066	20.7086	49.2181	26.844
miR-664-5p	67.3475	23.1318	839.599	302.75	40.7037	4.14172	2076.2	369.105
miR-664a-3p	49.8372	8.26136	61.622	24.5473	56.2669	15.1863	84.3739	20.133
miR-664b-5p	8.0817	1.65227	16.5059	10.0007	10.7745	2.76115	48.2137	15.659
miR-665-3p	30.9799	178.445	6.60235	29.0931	52.6754	146.341	3.01336	33.555
miR-671-3p	2358.51	1283.82	14156.5	7443.28	1737.09	988.492	12893.1	8085.63
miR-671-5p	607.475	517.161	623.922	372.755	652.457	664.057	512.27	382.527
miR-6716-3p	5.3878	14.8705	742.765	412.758	11.9717	6.90287	740.281	298.639
miR-6720-3p	273.431	242.884	1221.44	680.05	294.503	280.257	892.958	957.436
miR-6721-5p	8.0817	1.65227	66.0235	5.45495	10.7745	6.90287	83.3695	17.896
miR-6724-4-3p	14.8165	77.6568	50.618	296.386	4.78867	74.551	42.187	259.492
miR-6724-4-5p	52.5311	85.9182	3.30118	15.4557	47.8867	63.5064	2.0089	5.5925
miR-6726-3p	32.3268	16.5227	61.622	43.6396	14.366	13.8057	69.3072	32.4365
miR-6728-3p	25.5921	54.525	165.059	280.93	15.5632	22.0892	146.65	162.182
miR-6728-5p	8.0817	26.4364	92.4329	100.007	16.7604	13.8057	75.3339	167.775
miR-6729-3p	4.04085	3.30455	72.6259	45.4579	3.5915	4.14172	41.1825	34.6735
miR-6732-3p	5.3878	1.65227	33.0118	14.5465	4.78867	1.38057	22.0979	11.185
miR-6733-3p	14.8165	8.26136	34.1122	10.9099	5.98584	6.90287	17.0757	11.185
miR-6735-3p	16.1634	8.26136	45.1161	20.9106	17.9575	5.5223	42.187	20.133
miR-6735-5p	12.1226	1.65227	34.1122	11.8191	5.98584	5.5223	18.0801	8.948
miR-6737-3p	25.5921	8.26136	20.9075	15.4557	33.5207	9.66402	16.0712	10.0665
miR-6738-3p	28.286	4.95682	238.785	64.5502	10.7745	4.14172	184.819	54.8065
miR-6739-3p	52.5311	29.7409	141.951	90.9158	39.5066	23.4698	120.534	100.665
miR-6740-3p	17.5104	9.91364	13.2047	16.3648	10.7745	12.4252	17.0757	14.5405
miR-6741-3p	48.4902	41.3068	643.729	403.666	37.1122	23.4698	550.44	265.084
miR-6741-5p	1.34695	11.5659	11.0039	4.54579	8.38018	9.66402	4.01781	6.711
miR-6747-3p	176.451	140.443	5049.7	2979.31	135.28	124.252	3915.35	2749.27
miR-6748-3p	99.6744	52.8727	224.48	135.465	76.6188	93.8791	108.481	40.266
miR-6749-3p	4.04085	8.26136	34.1122	21.8198	11.9717	6.90287	20.089	7.8295
miR-6750-3p	8.0817	6.60909	78.1279	43.6396	3.5915	1.38057	66.2938	26.844
miR-6753-3p	5.3878	14.8705	35.2126	54.5495	2.39434	16.5669	15.0668	46.977
miR-6755-5p	20.2043	28.0886	166.159	234.563	14.366	38.6561	228.011	269.558
miR-6758-3p	95.6335	57.8295	472.068	223.653	47.8867	34.5144	439.95	135.338
miR-6758-5p	12.1226	4.95682	61.622	13.6374	27.5349	6.90287	31.138	17.896
miR-6759-5p	2.6939	9.91364	27.5098	20.0015	3.5915	5.5223	29.1291	17.896
miR-676-3p	810.864	890.575	4386.16	3222.06	688.372	682.004	3548.73	3811.85
miR-676-5p	47.1433	49.5682	294.905	187.287	45.4924	34.5144	281.246	159.945
miR-6763-5p	13.4695	8.26136	41.8149	30.9114	11.9717	11.0446	25.1113	31.318
miR-6765-5p	22.8982	13.2182	26.4094	17.274	13.1689	12.4252	17.0757	6.711
miR-6766-5p	25.5921	4.95682	155.155	36.3663	22.7462	2.76115	127.565	13.422
miR-6767-5p	4.04085	3.30455	44.0157	16.3648	1.19717	2.76115	36.1603	15.659
miR-6770-3-3p	14.8165	14.8705	83.6298	46.3671	19.1547	13.8057	79.3517	53.688
miR-6775-3p	24.2451	19.8273	22.0078	5.45495	22.7462	13.8057	19.0846	20.133
miR-6776-3p	8.0817	4.95682	62.7224	37.2755	9.57735	1.38057	31.138	16.7775
miR-6777-3p	13.4695	16.5227	36.3129	23.6381	27.5349	11.0446	55.2448	16.7775
miR-6777-5p	4.04085	11.5659	7.70275	4.54579	2.39434	2.76115	4.01781	2.237
miR-6780b-3p	43.1024	16.5227	57.2204	26.3656	26.3377	8.28345	79.3517	15.659
miR-6783-3p	45.7963	41.3068	231.082	141.829	41.9009	53.8424	146.65	155.471
miR-6784-3p	9.42866	8.26136	172.762	92.7341	13.1689	4.14172	85.3784	48.0955
miR-6785-5p	1.34695	13.2182	8.80314	0.909158	4.78867	4.14172	15.0668	12.3035
miR-6786-3p	8.0817	16.5227	154.055	320.024	11.9717	15.1863	97.4318	189.026
miR-6789-3p	175.104	114.007	1218.13	982.8	124.505	106.304	844.744	625.241
miR-6797-3p	16.1634	41.3068	99.0353	100.007	19.1547	24.8503	89.3962	73.821
miR-6797-5p	5.3878	31.3932	19.8071	51.822	1.19717	20.7086	21.0935	54.8065
miR-6798-3p	51.1841	41.3068	290.504	247.291	22.7462	35.8949	121.539	214.752
miR-6800-5p	8.0817	8.26136	15.4055	9.09158	7.18301	1.38057	5.02226	5.5925
miR-6803-3p	6.73475	8.26136	75.9271	66.3686	4.78867	2.76115	40.1781	32.4365
miR-6805-5p	16.1634	42.9591	64.9231	70.0052	25.1405	8.28345	36.1603	57.0435
miR-6806-3p	55.225	29.7409	96.8345	80.9151	47.8867	31.7532	128.57	87.243
miR-6807-3p	32.3268	46.2636	64.9231	137.283	11.9717	45.559	77.3428	112.968
miR-6807-5p	71.3884	185.055	603.015	1221	61.0556	131.155	480.128	1206.86
miR-6808-3p	8.0817	16.5227	244.287	325.479	15.5632	12.4252	182.81	271.795
miR-6812-3p	17.5104	24.7841	64.9231	67.2777	19.1547	20.7086	53.2359	39.1475
miR-6816-3p	8.0817	4.95682	72.6259	91.825	4.78867	4.14172	65.2894	100.665
miR-6817-3p	29.6329	11.5659	34.1122	19.0923	7.18301	17.9475	25.1113	20.133
miR-6818-3p	37.7146	18.175	106.738	80.0059	55.0697	26.2309	110.49	61.5175
miR-6820-5p	13.4695	16.5227	22.0078	20.0015	11.9717	6.90287	18.0801	20.133
miR-6821-3p	29.6329	33.0455	683.344	404.575	37.1122	15.1863	482.137	215.87
miR-6821-5p	32.3268	16.5227	118.842	96.3708	27.5349	11.0446	96.4274	49.214
miR-6826-5p	2.6939	4.95682	35.2126	18.1832	5.98584	4.14172	26.1157	21.2515
miR-6831-3p	17.5104	18.175	93.5333	305.477	4.78867	23.4698	61.2716	195.737
miR-6831-5p	6.73475	54.525	50.618	197.287	14.366	45.559	36.1603	204.685
miR-6832-3p	5.3878	19.8273	106.738	98.1891	11.9717	5.5223	87.3873	55.925
miR-6832-5p	12.1226	23.1318	246.488	190.014	25.1405	8.28345	184.819	143.168
miR-6833-3p	8.0817	14.8705	42.9153	23.6381	8.38018	1.38057	41.1825	20.133
miR-6834-3p	53.878	66.0909	122.144	155.466	25.1405	38.6561	99.4407	126.39
miR-6834-5p	21.5512	44.6114	84.7302	105.462	7.18301	17.9475	55.2448	96.191
miR-6837-3p	12.1226	3.30455	99.0353	43.6396	5.98584	2.76115	106.472	57.0435
miR-6840-5p	13.4695	26.4364	99.0353	66.3686	15.5632	6.90287	55.2448	85.006
miR-6842-3p	44.4494	21.4795	183.766	95.4616	44.2952	38.6561	249.104	89.48
miR-6843-3p	6.73475	3.30455	35.2126	11.8191	2.39434	1.38057	23.1024	10.0665
miR-6844-5p	13.4695	16.5227	157.356	120.009	10.7745	11.0446	124.552	247.188
miR-6847-3p	22.8982	18.175	316.913	144.556	20.3519	6.90287	302.34	108.494
miR-6847-5p	43.1024	28.0886	389.539	148.193	47.8867	16.5669	367.629	146.523
miR-6849-3p	8.0817	3.30455	26.4094	17.274	3.5915	8.28345	17.0757	17.896
miR-6850-5p	29.6329	18.175	158.456	236.381	11.9717	24.8503	122.543	136.457
miR-6853-3p	24.2451	29.7409	277.299	328.206	15.5632	16.5669	257.14	367.986
miR-6855-3p	9.42866	9.91364	93.5333	87.2792	14.366	6.90287	47.2092	36.9105
miR-6856-3p	2.6939	8.26136	34.1122	15.4557	3.5915	1.38057	18.0801	5.5925
miR-6857-3p	44.4494	97.4841	288.303	780.967	50.2811	154.624	293.3	601.753
miR-6859-4-3p	4.04085	3.30455	55.0196	46.3671	7.18301	13.8057	56.2493	36.9105
miR-6859-4-5p	6.73475	3.30455	62.7224	56.3678	8.38018	6.90287	49.2181	48.0955
miR-6859-5p	1.34695	1.65227	33.0118	32.7297	1.19717	2.76115	40.1781	21.2515
miR-6861-3p	4.04085	8.26136	38.5137	131.828	3.5915	2.76115	19.0846	86.1245
miR-6862-2-5p	16.1634	16.5227	81.429	86.37	13.1689	13.8057	77.3428	80.532
miR-6866-5p	57.9189	46.2636	301.507	142.738	47.8867	37.2755	271.202	191.263
miR-6868-3p	52.5311	24.7841	270.696	73.6418	46.6896	13.8057	243.077	65.9915
miR-6869-5p	9.42866	14.8705	15.4055	18.1832	9.57735	9.66402	15.0668	4.474
miR-6873-3p	82.164	36.35	571.104	180.923	75.4216	30.3726	483.141	146.523
miR-6874-3p	28.286	11.5659	130.947	86.37	4.78867	6.90287	97.4318	120.798
miR-6875-5p	4.04085	6.60909	42.9153	61.8228	1.19717	2.76115	19.0846	45.8585
miR-6877-5p	33.6738	57.8295	63.8228	65.4594	27.5349	51.0813	64.2849	76.058
miR-6878-5p	9.42866	3.30455	50.618	26.3656	7.18301	1.38057	81.3606	46.977
miR-6879-3p	21.5512	9.91364	29.7106	20.9106	3.5915	6.90287	26.1157	7.8295
miR-6882-5p	28.286	52.8727	396.141	211.834	33.5207	30.3726	317.407	255.018
miR-6884-5p	5.3878	8.26136	56.12	23.6381	5.98584	8.28345	35.1558	36.9105
miR-6889-3p	18.8573	14.8705	38.5137	24.5473	21.549	8.28345	47.2092	23.4885
miR-6894-3p	14.8165	11.5659	112.24	75.4601	15.5632	13.8057	98.4363	62.636
miR-6895-5p	5.3878	3.30455	92.4329	19.0923	1.19717	1.38057	43.1914	13.422
miR-7-1-3p	533.393	479.159	294.905	220.925	551.895	352.047	283.255	271.795
miR-7-1-5p	9223.92	6536.39	9458.97	2237.44	9329.53	6338.22	8119.99	2962.91
miR-7-2-5p	1826.47	1387.91	1546.05	405.485	1525.19	1143.12	1300.77	440.689
miR-7-3-5p	1267.48	543.598	1648.39	446.397	560.275	465.254	1458.46	499.969
miR-7-3-5p-miR-7-1-5p	265054	189727	279604	64903	182445	212929	212794	73343.4
miR-7-5p	584279	502661	1.08925e+06	273100	608008	725529	932435	277844
miR-708-3p	491.637	337.064	1292.96	793.695	453.727	469.395	1356.01	1016.72
miR-708-5p	1311.93	1267.29	1560.36	1319.19	1371.95	1267.37	1370.07	1902.57
miR-7108-3p	172.41	266.016	137.549	143.647	94.5763	165.669	88.3918	74.9395
miR-7108-5p	10.7756	13.2182	19.8071	9.09158	7.18301	16.5669	13.0579	17.896
miR-7110-3p	28.286	23.1318	127.646	88.1884	16.7604	22.0892	84.3739	49.214
miR-7111-3p	153.552	72.7	693.247	269.111	117.322	34.5144	607.693	175.604
miR-7113-5p	35.0207	26.4364	114.441	70.9143	29.9292	15.1863	91.4051	34.6735
miR-7114-5p	13.4695	19.8273	36.3129	30.0022	13.1689	19.328	27.1202	33.555
miR-744-3p	189.92	299.061	77.0275	106.372	184.364	281.637	85.3784	109.613
miR-744-5p	10530.5	15597.5	16012.9	13939.2	10560.2	14944.7	14143.7	17711.4
miR-760	37.7146	64.4386	309.21	377.301	33.5207	46.9395	309.371	351.209
miR-760-3p	1315.97	2498.24	9177.27	10238.9	1207.94	1999.07	8617.19	11786.7
miR-766-3p	406.779	292.452	428.053	277.293	402.249	216.75	340.509	277.388
miR-766-5p	88.8988	84.2659	366.431	203.651	104.154	60.7453	311.38	216.989
miR-769-3p	779.884	480.811	285.002	249.109	1436.6	1035.43	1678.44	832.164
miR-769-5p	5991.24	6238.98	11393.5	8085.14	5254.37	5170.25	10639.2	10817
miR-7704-5p	2068.92	3200.45	558.999	931.887	1606.6	2765.29	445.977	874.667
miR-7706	1154.34	834.398	17011	10906.3	1019.99	959.5	15185.3	10191.8
miR-7706-3p	12199.3	6967.63	135936	94221.5	9377.42	8769.41	121738	88634.4
miR-7845-3p	10.7756	8.26136	38.5137	18.1832	14.366	12.4252	36.1603	12.3035
miR-7851-3p	68.6945	168.532	58.3208	81.8242	81.4074	219.511	49.2181	100.665
miR-7851-5p	24.2451	61.1341	81.429	98.1891	21.549	95.2597	58.2582	83.8875
miR-7854-3p	30.9799	16.5227	92.4329	63.6411	28.732	26.2309	61.2716	82.769
miR-7854-5p	63.3067	51.2205	380.736	341.844	43.0981	70.4093	363.612	244.951
miR-7974	55.225	224.709	3.30118	11.8191	233.448	490.104	39.1736	69.347
miR-7974-3p	420.249	745.175	19.8071	37.2755	1253.44	3951.21	83.3695	229.292
miR-7976-5p	293.635	300.714	378.535	318.205	245.419	180.855	340.509	399.304
miR-8086-3p	75.4292	163.575	14.3051	23.6381	84.9989	151.863	22.0979	31.318
miR-874-3p	141.43	297.409	103.437	157.284	141.266	350.666	100.445	255.018
miR-877-3p	1193.4	1187.98	3279.17	2449.27	767.385	737.227	2737.13	1309.76
miR-877-5p	1625.77	1948.03	4719.58	3201.15	1355.19	1281.17	4264.9	2780.59
miR-888-5p	16.1634	8.26136	51.7184	52.7312	13.1689	11.0446	40.1781	44.74
miR-891a-5p	18.8573	23.1318	223.38	140.01	9.57735	11.0446	224.997	183.434
miR-892a-3p	16.1634	14.8705	281.7	209.106	20.3519	20.7086	284.26	202.448
miR-892c-3p	22.8982	21.4795	24.2086	20.9106	10.7745	17.9475	17.0757	21.2515
miR-9-1-3p	95.6335	34.6977	4.40157	26.3656	149.646	55.223	7.03116	21.2515
miR-9-1-3p-miR-9-3-3p	728.7	598.123	774.676	506.401	781.751	741.369	497.204	539.117
miR-9-1-5p-miR-9-3-5p	15247.5	18930.1	29708.4	32812.4	13536.4	18706.8	25704.9	50697.1
miR-9-3-3p	18.8573	8.26136	12.1043	27.2747	10.7745	6.90287	9.04007	11.185
miR-9-3p	560.332	543.598	432.454	350.026	554.289	525.999	295.309	491.021
miR-9-5p	5478.05	5528.5	5430.44	4924.91	6617.95	8271.02	4687.78	6552.17
miR-92a-1-3p	161482	170204	766803	577864	121021	112967	689976	751546
miR-92a-1-5p	8096.52	5303.8	11674.1	6313.2	6907.66	3162.9	18042	12199.5
miR-92a-2-3p	23861.2	26512.4	182048	149575	17159	18675	163635	188501
miR-92a-3p	241238	381928	3.27156e+06	2.42032e+06	236903	201095	3.09268e+06	3.65725e+06
miR-92b-3p	11577	9246.12	168220	70345.2	9625.23	5773.56	143275	72269.6
miR-92b-5p	1260.75	988.059	2124.86	1299.19	1139.7	586.744	1786.92	1062.57
miR-93-3p	1788.75	1366.43	3187.84	2626.56	1486.88	1061.66	2922.95	2693.35
miR-93-5p	71144.6	76336.6	92664	66030.3	66214.2	59783	79962.4	95571.3
miR-933-3p	48.4902	9.91364	29.7106	36.3663	29.9292	17.9475	29.1291	32.4365
miR-935	82.164	42.9591	304.809	136.374	64.6471	33.1338	240.064	135.338
miR-935-3p	879.559	655.952	1568.06	800.059	766.188	480.44	1615.16	1043.56
miR-935-5p	115.838	57.8295	155.155	54.5495	149.646	80.0733	192.855	130.864
miR-937-3p	132.001	137.139	3717.13	2953.86	81.4074	82.8345	2585.46	1795.19
miR-940-3p	107.756	117.311	38.5137	32.7297	76.6188	91.1179	20.089	21.2515
miR-940-5p	10.7756	6.60909	26.4094	18.1832	10.7745	4.14172	14.0623	3.3555
miR-941	16191.7	10353.1	99537.1	61857.3	17830.6	11133	94809.2	71749.5
miR-941-5-3p	10747.3	6633.87	8919.78	5615.87	6676.61	4239.75	7204.93	7077.87
miR-942-3p	210.124	267.668	247.588	286.385	169.998	160.147	223.993	299.758
miR-942-5p	1415.65	1592.79	4142.98	3705.73	1251.04	1214.91	3210.23	4040.02
miR-943-3p	30.9799	24.7841	174.962	51.822	34.7179	11.0446	147.654	58.162
miR-95-3p	1445.28	1133.46	7166.85	3790.28	1363.57	1134.83	5841.89	4783.82
miR-96-3p	239.757	120.616	802.186	628.228	235.842	147.722	715.17	447.4
miR-96-5p	5556.17	2825.39	1958.7	1409.2	5004.16	4727.09	1428.33	1296.34
miR-98-3p	26.939	51.2205	68.2243	70.9143	26.3377	31.7532	39.1736	62.636
miR-98-5p	1667.53	2200.83	6140.19	6542.3	1545.54	1916.24	5322.59	8563.23
miR-9901-5p	142.777	165.227	288.303	271.838	95.7735	138.057	228.011	157.708
miR-9903	28.286	38.0023	38.5137	41.8213	26.3377	70.4093	19.0846	44.74
miR-9903-5p	25.5921	33.0455	38.5137	18.1832	28.732	38.6561	28.1246	34.6735
miR-99a-5p	48307	29792.1	106141	85746.4	43203.4	34985.1	102518	99099.1
miR-99b-3p	3169.38	1972.81	12636.9	5681.33	2500.88	1629.08	10831	8914.44
miR-99b-5p	38940.3	28615.7	673519	304818	29573.6	17337.3	450501	273662
